# Supplementary material for: Nonpeptidic Oxazole-Based Prolyl Oligopeptidase Ligands with Disease-Modifying Effects on α-Synuclein Mouse Models of Parkinson’s Disease
Source: J Med Chem. 2023 May 29;66(11):7475–96. doi: 10.1021/acs.jmedchem.3c00235 (PMC10258805; doi:10.1021/acs.jmedchem.3c00235)
Supplement: Supplementary file 1 — jm3c00235_si_001.pdb [file jm3c00235_si_001.pdb]

TITLE     3DDU 55
REMARK   4      COMPLIES WITH FORMAT V. 3.0, 1-DEC-2006
REMARK 888
REMARK 888 WRITTEN BY MAESTRO (A PRODUCT OF SCHRODINGER, LLC)
ATOM      1  N   LEU A   2      13.939  -3.022   0.912  1.00 28.55           N1+
ATOM      2  CA  LEU A   2      13.404  -3.528   2.222  1.00 28.69           C  
ATOM      3  C   LEU A   2      13.040  -5.015   1.966  1.00 27.95           C  
ATOM      4  O   LEU A   2      12.777  -5.425   0.832  1.00 28.41           O  
ATOM      5  CB  LEU A   2      12.147  -2.743   2.681  1.00 28.92           C  
ATOM      6  CG  LEU A   2      12.444  -1.319   3.211  1.00 30.05           C  
ATOM      7  CD1 LEU A   2      12.900  -0.341   2.107  1.00 31.56           C  
ATOM      8  CD2 LEU A   2      11.237  -0.763   3.994  1.00 29.13           C  
ATOM      9  N   SER A   3      13.013  -5.800   3.058  1.00 26.94           N  
ATOM     10  CA  SER A   3      12.668  -7.229   3.070  1.00 25.68           C  
ATOM     11  C   SER A   3      11.155  -7.528   2.956  1.00 25.17           C  
ATOM     12  O   SER A   3      10.770  -8.692   3.059  1.00 25.63           O  
ATOM     13  CB  SER A   3      13.311  -7.877   4.318  1.00 26.02           C  
ATOM     14  OG  SER A   3      12.654  -7.516   5.519  1.00 26.58           O  
ATOM     15  N   PHE A   4      10.332  -6.486   2.761  1.00 23.51           N  
ATOM     16  CA  PHE A   4       8.876  -6.546   2.680  1.00 22.42           C  
ATOM     17  C   PHE A   4       8.359  -5.400   1.794  1.00 20.85           C  
ATOM     18  O   PHE A   4       9.068  -4.416   1.574  1.00 20.85           O  
ATOM     19  CB  PHE A   4       8.282  -6.513   4.112  1.00 21.68           C  
ATOM     20  CG  PHE A   4       8.563  -5.256   4.923  1.00 21.16           C  
ATOM     21  CD1 PHE A   4       7.735  -4.123   4.787  1.00 20.12           C  
ATOM     22  CD2 PHE A   4       9.746  -5.149   5.687  1.00 20.94           C  
ATOM     23  CE1 PHE A   4       8.057  -2.948   5.447  1.00 20.16           C  
ATOM     24  CE2 PHE A   4      10.052  -3.959   6.336  1.00 21.36           C  
ATOM     25  CZ  PHE A   4       9.207  -2.865   6.219  1.00 20.86           C  
ATOM     26  N   GLN A   5       7.107  -5.552   1.336  1.00 19.24           N  
ATOM     27  CA  GLN A   5       6.360  -4.550   0.580  1.00 17.59           C  
ATOM     28  C   GLN A   5       5.283  -3.952   1.498  1.00 15.43           C  
ATOM     29  O   GLN A   5       4.587  -4.706   2.177  1.00 15.00           O  
ATOM     30  CB  GLN A   5       5.734  -5.247  -0.649  1.00 18.76           C  
ATOM     31  CG  GLN A   5       5.006  -4.298  -1.622  1.00  0.00           C  
ATOM     32  CD  GLN A   5       4.398  -5.049  -2.807  1.00  0.00           C  
ATOM     33  OE1 GLN A   5       3.182  -5.201  -2.893  1.00  0.00           O  
ATOM     34  NE2 GLN A   5       5.239  -5.526  -3.726  1.00  0.00           N  
ATOM     35  N   TYR A   6       5.144  -2.615   1.479  1.00 13.49           N  
ATOM     36  CA  TYR A   6       4.097  -1.888   2.205  1.00 11.98           C  
ATOM     37  C   TYR A   6       2.697  -2.204   1.617  1.00 10.91           C  
ATOM     38  O   TYR A   6       2.563  -2.139   0.393  1.00 11.33           O  
ATOM     39  CB  TYR A   6       4.380  -0.374   2.100  1.00 10.33           C  
ATOM     40  CG  TYR A   6       5.613   0.131   2.834  1.00  8.52           C  
ATOM     41  CD1 TYR A   6       5.767  -0.107   4.216  1.00  8.16           C  
ATOM     42  CD2 TYR A   6       6.591   0.883   2.150  1.00  8.46           C  
ATOM     43  CE1 TYR A   6       6.874   0.419   4.910  1.00  7.27           C  
ATOM     44  CE2 TYR A   6       7.700   1.408   2.843  1.00  7.38           C  
ATOM     45  CZ  TYR A   6       7.839   1.181   4.226  1.00  7.27           C  
ATOM     46  OH  TYR A   6       8.904   1.698   4.902  1.00  7.72           O  
ATOM     47  N   PRO A   7       1.695  -2.539   2.472  1.00 10.76           N  
ATOM     48  CA  PRO A   7       0.292  -2.794   2.065  1.00 10.59           C  
ATOM     49  C   PRO A   7      -0.346  -1.774   1.106  1.00 10.50           C  
ATOM     50  O   PRO A   7      -0.001  -0.594   1.153  1.00  8.81           O  
ATOM     51  CB  PRO A   7      -0.471  -2.794   3.400  1.00 11.37           C  
ATOM     52  CG  PRO A   7       0.533  -3.320   4.403  1.00 11.88           C  
ATOM     53  CD  PRO A   7       1.843  -2.718   3.920  1.00 10.87           C  
ATOM     54  N   ASP A   8      -1.301  -2.250   0.288  1.00 10.43           N  
ATOM     55  CA  ASP A   8      -2.233  -1.396  -0.457  1.00 10.63           C  
ATOM     56  C   ASP A   8      -3.208  -0.713   0.516  1.00  9.09           C  
ATOM     57  O   ASP A   8      -3.819  -1.392   1.342  1.00 10.66           O  
ATOM     58  CB  ASP A   8      -3.018  -2.141  -1.564  1.00 11.01           C  
ATOM     59  CG  ASP A   8      -2.155  -2.908  -2.571  1.00 14.21           C  
ATOM     60  OD1 ASP A   8      -0.997  -2.489  -2.794  1.00 15.59           O  
ATOM     61  OD2 ASP A   8      -2.708  -3.853  -3.174  1.00 16.75           O1-
ATOM     62  N   VAL A   9      -3.305   0.619   0.409  1.00  8.03           N  
ATOM     63  CA  VAL A   9      -4.112   1.460   1.288  1.00  7.09           C  
ATOM     64  C   VAL A   9      -4.801   2.509   0.402  1.00  6.60           C  
ATOM     65  O   VAL A   9      -4.113   3.272  -0.278  1.00  6.29           O  
ATOM     66  CB  VAL A   9      -3.243   2.211   2.344  1.00  6.62           C  
ATOM     67  CG1 VAL A   9      -4.086   3.020   3.345  1.00  6.48           C  
ATOM     68  CG2 VAL A   9      -2.292   1.280   3.114  1.00  7.52           C  
ATOM     69  N   TYR A  10      -6.144   2.522   0.416  1.00  6.35           N  
ATOM     70  CA  TYR A  10      -6.950   3.441  -0.390  1.00  5.94           C  
ATOM     71  C   TYR A  10      -6.790   4.905   0.057  1.00  5.62           C  
ATOM     72  O   TYR A  10      -6.735   5.182   1.256  1.00  5.85           O  
ATOM     73  CB  TYR A  10      -8.427   2.992  -0.369  1.00  5.69           C  
ATOM     74  CG  TYR A  10      -9.351   3.840  -1.231  1.00  5.11           C  
ATOM     75  CD1 TYR A  10      -9.254   3.774  -2.638  1.00  7.04           C  
ATOM     76  CD2 TYR A  10     -10.273   4.727  -0.637  1.00  5.32           C  
ATOM     77  CE1 TYR A  10     -10.060   4.600  -3.444  1.00  5.86           C  
ATOM     78  CE2 TYR A  10     -11.084   5.549  -1.445  1.00  5.91           C  
ATOM     79  CZ  TYR A  10     -10.972   5.493  -2.848  1.00  6.30           C  
ATOM     80  OH  TYR A  10     -11.740   6.305  -3.630  1.00  7.94           O  
ATOM     81  N   ARG A  11      -6.750   5.807  -0.932  1.00  5.00           N  
ATOM     82  CA  ARG A  11      -6.749   7.249  -0.734  1.00  5.94           C  
ATOM     83  C   ARG A  11      -8.064   7.811  -1.270  1.00  6.07           C  
ATOM     84  O   ARG A  11      -8.299   7.770  -2.478  1.00  6.31           O  
ATOM     85  CB  ARG A  11      -5.550   7.867  -1.470  1.00  6.04           C  
ATOM     86  CG  ARG A  11      -4.229   7.662  -0.714  1.00  6.22           C  
ATOM     87  CD  ARG A  11      -3.026   8.268  -1.443  1.00  6.60           C  
ATOM     88  NE  ARG A  11      -3.137   9.727  -1.552  1.00  6.70           N  
ATOM     89  CZ  ARG A  11      -2.768  10.644  -0.646  1.00  7.76           C  
ATOM     90  NH1 ARG A  11      -2.167  10.300   0.502  1.00  6.99           N  
ATOM     91  NH2 ARG A  11      -3.023  11.931  -0.909  1.00  9.87           N1+
ATOM     92  N   ASP A  12      -8.877   8.350  -0.350  1.00  6.05           N  
ATOM     93  CA  ASP A  12     -10.097   9.087  -0.653  1.00  6.25           C  
ATOM     94  C   ASP A  12      -9.712  10.560  -0.881  1.00  6.51           C  
ATOM     95  O   ASP A  12      -9.826  11.375   0.033  1.00  6.87           O  
ATOM     96  CB  ASP A  12     -11.147   8.903   0.473  1.00  6.51           C  
ATOM     97  CG  ASP A  12     -12.531   9.492   0.163  1.00  6.12           C  
ATOM     98  OD1 ASP A  12     -12.746   9.949  -0.983  1.00  8.13           O  
ATOM     99  OD2 ASP A  12     -13.370   9.452   1.087  1.00  7.08           O1-
ATOM    100  N   GLU A  13      -9.261  10.879  -2.104  1.00  7.19           N  
ATOM    101  CA  GLU A  13      -8.849  12.230  -2.507  1.00  8.06           C  
ATOM    102  C   GLU A  13      -9.990  13.276  -2.472  1.00  9.05           C  
ATOM    103  O   GLU A  13      -9.696  14.470  -2.500  1.00 10.03           O  
ATOM    104  CB  GLU A  13      -8.197  12.174  -3.909  1.00  8.12           C  
ATOM    105  CG  GLU A  13      -7.043  11.159  -4.106  1.00 10.21           C  
ATOM    106  CD  GLU A  13      -5.742  11.428  -3.336  1.00 11.68           C  
ATOM    107  OE1 GLU A  13      -5.695  12.364  -2.509  1.00 15.04           O  
ATOM    108  OE2 GLU A  13      -4.781  10.673  -3.598  1.00 12.85           O1-
ATOM    109  N   THR A  14     -11.254  12.818  -2.388  1.00  8.95           N  
ATOM    110  CA  THR A  14     -12.449  13.652  -2.237  1.00  9.73           C  
ATOM    111  C   THR A  14     -12.680  14.149  -0.789  1.00 10.32           C  
ATOM    112  O   THR A  14     -13.362  15.160  -0.622  1.00 11.02           O  
ATOM    113  CB  THR A  14     -13.734  12.917  -2.731  1.00  9.26           C  
ATOM    114  OG1 THR A  14     -14.374  12.103  -1.762  1.00  9.50           O  
ATOM    115  CG2 THR A  14     -13.550  12.118  -4.031  1.00 10.96           C  
ATOM    116  N   ALA A  15     -12.123  13.445   0.216  1.00 10.99           N  
ATOM    117  CA  ALA A  15     -12.256  13.772   1.637  1.00 11.64           C  
ATOM    118  C   ALA A  15     -11.426  15.010   2.008  1.00 12.83           C  
ATOM    119  O   ALA A  15     -10.202  14.916   2.110  1.00 12.39           O  
ATOM    120  CB  ALA A  15     -11.855  12.555   2.485  1.00 11.38           C  
ATOM    121  N   VAL A  16     -12.124  16.142   2.186  1.00 14.71           N  
ATOM    122  CA  VAL A  16     -11.546  17.435   2.545  1.00 16.15           C  
ATOM    123  C   VAL A  16     -12.415  18.076   3.639  1.00 17.17           C  
ATOM    124  O   VAL A  16     -13.642  18.065   3.528  1.00 17.62           O  
ATOM    125  CB  VAL A  16     -11.495  18.407   1.326  1.00 16.13           C  
ATOM    126  CG1 VAL A  16     -10.979  19.824   1.668  1.00 17.20           C  
ATOM    127  CG2 VAL A  16     -10.658  17.830   0.170  1.00 17.39           C  
ATOM    128  N   GLN A  17     -11.751  18.645   4.656  1.00 18.62           N  
ATOM    129  CA  GLN A  17     -12.367  19.427   5.725  1.00 19.36           C  
ATOM    130  C   GLN A  17     -11.888  20.880   5.625  1.00 19.73           C  
ATOM    131  O   GLN A  17     -10.689  21.115   5.468  1.00 18.41           O  
ATOM    132  CB  GLN A  17     -12.004  18.836   7.107  1.00 19.88           C  
ATOM    133  CG  GLN A  17     -12.740  17.529   7.467  1.00 21.42           C  
ATOM    134  CD  GLN A  17     -12.123  16.281   6.831  1.00 22.46           C  
ATOM    135  OE1 GLN A  17     -10.934  16.022   6.994  1.00 22.23           O  
ATOM    136  NE2 GLN A  17     -12.933  15.481   6.137  1.00 24.29           N  
ATOM    137  N   ASP A  18     -12.836  21.822   5.753  1.00 20.64           N  
ATOM    138  CA  ASP A  18     -12.562  23.255   5.834  1.00 21.03           C  
ATOM    139  C   ASP A  18     -12.336  23.626   7.308  1.00 20.22           C  
ATOM    140  O   ASP A  18     -13.188  23.336   8.149  1.00 21.04           O  
ATOM    141  CB  ASP A  18     -13.711  24.086   5.223  1.00 21.96           C  
ATOM    142  CG  ASP A  18     -13.382  25.578   5.095  1.00 23.21           C  
ATOM    143  OD1 ASP A  18     -12.860  25.949   4.023  1.00 26.18           O  
ATOM    144  OD2 ASP A  18     -13.667  26.323   6.058  1.00 28.44           O1-
ATOM    145  N   TYR A  19     -11.207  24.295   7.566  1.00 19.49           N  
ATOM    146  CA  TYR A  19     -10.839  24.856   8.857  1.00 18.79           C  
ATOM    147  C   TYR A  19     -10.602  26.356   8.660  1.00 19.50           C  
ATOM    148  O   TYR A  19      -9.457  26.786   8.523  1.00 19.88           O  
ATOM    149  CB  TYR A  19      -9.584  24.142   9.396  1.00 16.93           C  
ATOM    150  CG  TYR A  19      -9.772  22.688   9.788  1.00 14.90           C  
ATOM    151  CD1 TYR A  19      -9.455  21.662   8.875  1.00 13.51           C  
ATOM    152  CD2 TYR A  19     -10.237  22.357  11.077  1.00 13.47           C  
ATOM    153  CE1 TYR A  19      -9.581  20.312   9.257  1.00 11.91           C  
ATOM    154  CE2 TYR A  19     -10.379  21.007  11.452  1.00 12.01           C  
ATOM    155  CZ  TYR A  19     -10.047  19.983  10.543  1.00 11.95           C  
ATOM    156  OH  TYR A  19     -10.169  18.674  10.910  1.00 10.25           O  
ATOM    157  N   HIS A  20     -11.702  27.129   8.669  1.00 21.41           N  
ATOM    158  CA  HIS A  20     -11.711  28.600   8.636  1.00 22.35           C  
ATOM    159  C   HIS A  20     -11.195  29.169   7.297  1.00 23.11           C  
ATOM    160  O   HIS A  20     -10.469  30.163   7.287  1.00 23.32           O  
ATOM    161  CB  HIS A  20     -10.983  29.187   9.875  1.00 23.04           C  
ATOM    162  CG  HIS A  20     -11.306  28.486  11.171  1.00 23.54           C  
ATOM    163  ND1 HIS A  20     -12.480  28.737  11.885  1.00 24.07           N  
ATOM    164  CD2 HIS A  20     -10.593  27.496  11.819  1.00 24.19           C  
ATOM    165  CE1 HIS A  20     -12.446  27.887  12.900  1.00 24.61           C  
ATOM    166  NE2 HIS A  20     -11.354  27.123  12.909  1.00 22.55           N  
ATOM    167  N   GLY A  21     -11.575  28.500   6.196  1.00 23.37           N  
ATOM    168  CA  GLY A  21     -11.146  28.802   4.831  1.00 23.68           C  
ATOM    169  C   GLY A  21      -9.918  27.975   4.413  1.00 23.48           C  
ATOM    170  O   GLY A  21      -9.653  27.879   3.215  1.00 24.33           O  
ATOM    171  N   HIS A  22      -9.181  27.369   5.364  1.00 22.89           N  
ATOM    172  CA  HIS A  22      -8.022  26.516   5.098  1.00 22.12           C  
ATOM    173  C   HIS A  22      -8.497  25.080   4.835  1.00 20.60           C  
ATOM    174  O   HIS A  22      -8.951  24.408   5.761  1.00 20.74           O  
ATOM    175  CB  HIS A  22      -7.044  26.592   6.292  1.00 22.63           C  
ATOM    176  CG  HIS A  22      -5.652  26.051   6.054  1.00 24.65           C  
ATOM    177  ND1 HIS A  22      -5.392  24.783   5.558  1.00 27.25           N  
ATOM    178  CD2 HIS A  22      -4.414  26.617   6.270  1.00 26.55           C  
ATOM    179  CE1 HIS A  22      -4.066  24.643   5.497  1.00 27.02           C  
ATOM    180  NE2 HIS A  22      -3.407  25.715   5.918  1.00 27.45           N  
ATOM    181  N   LYS A  23      -8.356  24.632   3.579  1.00 18.97           N  
ATOM    182  CA  LYS A  23      -8.665  23.265   3.164  1.00 17.49           C  
ATOM    183  C   LYS A  23      -7.566  22.300   3.634  1.00 15.18           C  
ATOM    184  O   LYS A  23      -6.383  22.576   3.425  1.00 14.91           O  
ATOM    185  CB  LYS A  23      -8.815  23.206   1.629  1.00 18.29           C  
ATOM    186  CG  LYS A  23      -9.873  24.155   1.034  1.00 20.38           C  
ATOM    187  CD  LYS A  23     -11.281  23.993   1.627  1.00 22.09           C  
ATOM    188  CE  LYS A  23     -12.316  24.859   0.896  1.00 23.64           C  
ATOM    189  NZ  LYS A  23     -13.630  24.793   1.552  1.00 27.16           N1+
ATOM    190  N   ILE A  24      -7.990  21.187   4.245  1.00 12.27           N  
ATOM    191  CA  ILE A  24      -7.130  20.094   4.685  1.00 10.81           C  
ATOM    192  C   ILE A  24      -7.681  18.800   4.074  1.00 10.19           C  
ATOM    193  O   ILE A  24      -8.787  18.387   4.426  1.00  9.94           O  
ATOM    194  CB  ILE A  24      -7.114  19.961   6.240  1.00 10.32           C  
ATOM    195  CG1 ILE A  24      -6.491  21.196   6.938  1.00 10.16           C  
ATOM    196  CG2 ILE A  24      -6.474  18.657   6.772  1.00  9.98           C  
ATOM    197  CD1 ILE A  24      -4.973  21.353   6.770  1.00 11.09           C  
ATOM    198  N   CYS A  25      -6.886  18.183   3.186  1.00  9.65           N  
ATOM    199  CA  CYS A  25      -7.147  16.855   2.631  1.00 10.30           C  
ATOM    200  C   CYS A  25      -6.845  15.791   3.697  1.00  8.92           C  
ATOM    201  O   CYS A  25      -5.824  15.893   4.380  1.00  9.27           O  
ATOM    202  CB  CYS A  25      -6.296  16.578   1.377  1.00  9.79           C  
ATOM    203  SG  CYS A  25      -6.776  17.687   0.024  1.00 17.87           S  
ATOM    204  N   ASP A  26      -7.724  14.784   3.798  1.00  7.43           N  
ATOM    205  CA  ASP A  26      -7.608  13.700   4.769  1.00  7.10           C  
ATOM    206  C   ASP A  26      -8.026  12.382   4.080  1.00  6.44           C  
ATOM    207  O   ASP A  26      -9.142  11.913   4.304  1.00  6.32           O  
ATOM    208  CB  ASP A  26      -8.402  14.018   6.060  1.00  7.17           C  
ATOM    209  CG  ASP A  26      -8.136  13.058   7.224  1.00  7.99           C  
ATOM    210  OD1 ASP A  26      -7.129  12.317   7.181  1.00  8.48           O  
ATOM    211  OD2 ASP A  26      -8.931  13.121   8.184  1.00 10.04           O1-
ATOM    212  N   PRO A  27      -7.143  11.821   3.218  1.00  6.03           N  
ATOM    213  CA  PRO A  27      -7.483  10.652   2.384  1.00  5.78           C  
ATOM    214  C   PRO A  27      -7.571   9.301   3.118  1.00  5.35           C  
ATOM    215  O   PRO A  27      -7.978   8.320   2.497  1.00  4.83           O  
ATOM    216  CB  PRO A  27      -6.393  10.665   1.302  1.00  5.75           C  
ATOM    217  CG  PRO A  27      -5.183  11.247   2.010  1.00  6.48           C  
ATOM    218  CD  PRO A  27      -5.790  12.301   2.924  1.00  6.26           C  
ATOM    219  N   TYR A  28      -7.220   9.280   4.412  1.00  4.52           N  
ATOM    220  CA  TYR A  28      -7.273   8.101   5.274  1.00  4.54           C  
ATOM    221  C   TYR A  28      -8.344   8.248   6.369  1.00  4.71           C  
ATOM    222  O   TYR A  28      -8.295   7.506   7.345  1.00  5.63           O  
ATOM    223  CB  TYR A  28      -5.864   7.832   5.845  1.00  4.61           C  
ATOM    224  CG  TYR A  28      -4.787   7.704   4.780  1.00  4.44           C  
ATOM    225  CD1 TYR A  28      -4.858   6.679   3.811  1.00  5.34           C  
ATOM    226  CD2 TYR A  28      -3.739   8.644   4.722  1.00  4.52           C  
ATOM    227  CE1 TYR A  28      -3.892   6.603   2.788  1.00  4.58           C  
ATOM    228  CE2 TYR A  28      -2.775   8.567   3.700  1.00  4.60           C  
ATOM    229  CZ  TYR A  28      -2.848   7.547   2.735  1.00  4.55           C  
ATOM    230  OH  TYR A  28      -1.912   7.482   1.746  1.00  5.21           O  
ATOM    231  N   ALA A  29      -9.315   9.164   6.184  1.00  4.94           N  
ATOM    232  CA  ALA A  29     -10.443   9.409   7.092  1.00  5.36           C  
ATOM    233  C   ALA A  29     -11.374   8.201   7.334  1.00  5.27           C  
ATOM    234  O   ALA A  29     -12.112   8.212   8.317  1.00  5.94           O  
ATOM    235  CB  ALA A  29     -11.246  10.612   6.575  1.00  5.86           C  
ATOM    236  N   TRP A  30     -11.310   7.174   6.471  1.00  4.77           N  
ATOM    237  CA  TRP A  30     -12.011   5.897   6.631  1.00  5.35           C  
ATOM    238  C   TRP A  30     -11.407   4.983   7.722  1.00  5.21           C  
ATOM    239  O   TRP A  30     -12.123   4.113   8.218  1.00  5.42           O  
ATOM    240  CB  TRP A  30     -12.100   5.192   5.261  1.00  5.30           C  
ATOM    241  CG  TRP A  30     -10.808   4.943   4.537  1.00  4.95           C  
ATOM    242  CD1 TRP A  30     -10.218   5.795   3.666  1.00  4.94           C  
ATOM    243  CD2 TRP A  30      -9.899   3.807   4.662  1.00  5.36           C  
ATOM    244  NE1 TRP A  30      -9.027   5.257   3.228  1.00  5.13           N  
ATOM    245  CE2 TRP A  30      -8.778   4.031   3.807  1.00  4.72           C  
ATOM    246  CE3 TRP A  30      -9.903   2.606   5.411  1.00  4.70           C  
ATOM    247  CZ2 TRP A  30      -7.724   3.109   3.693  1.00  4.68           C  
ATOM    248  CZ3 TRP A  30      -8.846   1.680   5.307  1.00  5.19           C  
ATOM    249  CH2 TRP A  30      -7.758   1.926   4.449  1.00  5.69           C  
ATOM    250  N   LEU A  31     -10.139   5.218   8.118  1.00  4.43           N  
ATOM    251  CA  LEU A  31      -9.471   4.551   9.246  1.00  4.59           C  
ATOM    252  C   LEU A  31      -9.983   5.010  10.627  1.00  5.22           C  
ATOM    253  O   LEU A  31      -9.647   4.363  11.620  1.00  5.55           O  
ATOM    254  CB  LEU A  31      -7.937   4.720   9.138  1.00  4.92           C  
ATOM    255  CG  LEU A  31      -7.293   3.942   7.968  1.00  4.31           C  
ATOM    256  CD1 LEU A  31      -5.839   4.379   7.716  1.00  6.14           C  
ATOM    257  CD2 LEU A  31      -7.365   2.424   8.189  1.00  5.43           C  
ATOM    258  N   GLU A  32     -10.808   6.073  10.670  1.00  4.96           N  
ATOM    259  CA  GLU A  32     -11.524   6.543  11.860  1.00  5.88           C  
ATOM    260  C   GLU A  32     -12.622   5.575  12.345  1.00  6.22           C  
ATOM    261  O   GLU A  32     -12.996   5.658  13.514  1.00  5.96           O  
ATOM    262  CB  GLU A  32     -12.123   7.940  11.600  1.00  5.58           C  
ATOM    263  CG  GLU A  32     -11.076   9.022  11.265  1.00  6.00           C  
ATOM    264  CD  GLU A  32     -11.689  10.377  10.897  1.00  8.21           C  
ATOM    265  OE1 GLU A  32     -12.837  10.652  11.314  1.00 11.12           O  
ATOM    266  OE2 GLU A  32     -10.972  11.149  10.225  1.00  8.03           O1-
ATOM    267  N   ASP A  33     -13.104   4.684  11.458  1.00  5.98           N  
ATOM    268  CA  ASP A  33     -14.061   3.621  11.764  1.00  6.06           C  
ATOM    269  C   ASP A  33     -13.254   2.321  11.999  1.00  6.69           C  
ATOM    270  O   ASP A  33     -12.757   1.761  11.021  1.00  6.39           O  
ATOM    271  CB  ASP A  33     -15.073   3.463  10.598  1.00  6.17           C  
ATOM    272  CG  ASP A  33     -16.199   2.440  10.833  1.00  6.19           C  
ATOM    273  OD1 ASP A  33     -16.227   1.805  11.911  1.00  7.59           O  
ATOM    274  OD2 ASP A  33     -17.026   2.308   9.906  1.00  9.52           O1-
ATOM    275  N   PRO A  34     -13.138   1.849  13.264  1.00  7.11           N  
ATOM    276  CA  PRO A  34     -12.423   0.595  13.573  1.00  7.46           C  
ATOM    277  C   PRO A  34     -13.180  -0.693  13.182  1.00  7.84           C  
ATOM    278  O   PRO A  34     -12.560  -1.758  13.145  1.00  9.30           O  
ATOM    279  CB  PRO A  34     -12.208   0.687  15.093  1.00  7.67           C  
ATOM    280  CG  PRO A  34     -13.419   1.455  15.597  1.00  8.78           C  
ATOM    281  CD  PRO A  34     -13.686   2.457  14.481  1.00  7.53           C  
ATOM    282  N   ASP A  35     -14.493  -0.575  12.918  1.00  7.86           N  
ATOM    283  CA  ASP A  35     -15.420  -1.686  12.680  1.00  8.50           C  
ATOM    284  C   ASP A  35     -15.653  -1.994  11.192  1.00  8.18           C  
ATOM    285  O   ASP A  35     -16.257  -3.028  10.904  1.00  9.13           O  
ATOM    286  CB  ASP A  35     -16.764  -1.497  13.426  1.00  8.82           C  
ATOM    287  CG  ASP A  35     -16.620  -1.277  14.937  1.00 11.20           C  
ATOM    288  OD1 ASP A  35     -15.620  -1.768  15.509  1.00 14.38           O  
ATOM    289  OD2 ASP A  35     -17.574  -0.724  15.525  1.00 15.94           O1-
ATOM    290  N   SER A  36     -15.152  -1.148  10.275  1.00  7.40           N  
ATOM    291  CA  SER A  36     -15.178  -1.411   8.834  1.00  6.72           C  
ATOM    292  C   SER A  36     -14.181  -2.518   8.441  1.00  6.35           C  
ATOM    293  O   SER A  36     -13.103  -2.609   9.032  1.00  6.48           O  
ATOM    294  CB  SER A  36     -14.943  -0.094   8.062  1.00  7.13           C  
ATOM    295  OG  SER A  36     -13.592   0.322   8.044  1.00  6.24           O  
ATOM    296  N   GLU A  37     -14.551  -3.315   7.424  1.00  5.94           N  
ATOM    297  CA  GLU A  37     -13.720  -4.383   6.851  1.00  5.81           C  
ATOM    298  C   GLU A  37     -12.414  -3.873   6.218  1.00  5.34           C  
ATOM    299  O   GLU A  37     -11.420  -4.596   6.238  1.00  6.05           O  
ATOM    300  CB  GLU A  37     -14.542  -5.177   5.810  1.00  6.16           C  
ATOM    301  CG  GLU A  37     -15.778  -5.909   6.375  1.00  8.49           C  
ATOM    302  CD  GLU A  37     -15.437  -6.964   7.433  1.00 11.80           C  
ATOM    303  OE1 GLU A  37     -14.478  -7.730   7.196  1.00 14.77           O  
ATOM    304  OE2 GLU A  37     -16.144  -6.984   8.463  1.00 18.30           O1-
ATOM    305  N   GLN A  38     -12.438  -2.632   5.705  1.00  5.35           N  
ATOM    306  CA  GLN A  38     -11.297  -1.908   5.153  1.00  5.53           C  
ATOM    307  C   GLN A  38     -10.209  -1.643   6.207  1.00  5.62           C  
ATOM    308  O   GLN A  38      -9.034  -1.868   5.922  1.00  5.97           O  
ATOM    309  CB  GLN A  38     -11.768  -0.578   4.518  1.00  6.16           C  
ATOM    310  CG  GLN A  38     -12.689  -0.721   3.284  1.00  6.89           C  
ATOM    311  CD  GLN A  38     -14.194  -0.714   3.588  1.00  7.78           C  
ATOM    312  OE1 GLN A  38     -14.638  -1.110   4.663  1.00  8.07           O  
ATOM    313  NE2 GLN A  38     -15.000  -0.282   2.616  1.00  8.05           N  
ATOM    314  N   THR A  39     -10.622  -1.184   7.401  1.00  6.01           N  
ATOM    315  CA  THR A  39      -9.730  -0.875   8.520  1.00  5.68           C  
ATOM    316  C   THR A  39      -9.186  -2.133   9.224  1.00  5.43           C  
ATOM    317  O   THR A  39      -8.037  -2.112   9.660  1.00  5.74           O  
ATOM    318  CB  THR A  39     -10.429   0.024   9.570  1.00  6.09           C  
ATOM    319  OG1 THR A  39     -10.841   1.210   8.925  1.00  6.27           O  
ATOM    320  CG2 THR A  39      -9.567   0.429  10.782  1.00  6.88           C  
ATOM    321  N   LYS A  40      -9.982  -3.216   9.277  1.00  6.25           N  
ATOM    322  CA  LYS A  40      -9.542  -4.517   9.791  1.00  7.22           C  
ATOM    323  C   LYS A  40      -8.523  -5.202   8.863  1.00  6.65           C  
ATOM    324  O   LYS A  40      -7.552  -5.767   9.365  1.00  6.96           O  
ATOM    325  CB  LYS A  40     -10.758  -5.424  10.057  1.00  7.35           C  
ATOM    326  CG  LYS A  40     -11.646  -4.918  11.205  1.00  8.67           C  
ATOM    327  CD  LYS A  40     -12.749  -5.920  11.581  1.00 11.23           C  
ATOM    328  CE  LYS A  40     -13.829  -5.331  12.500  1.00 16.76           C  
ATOM    329  NZ  LYS A  40     -13.265  -4.716  13.716  1.00 22.20           N1+
ATOM    330  N   ALA A  41      -8.736  -5.093   7.539  1.00  6.66           N  
ATOM    331  CA  ALA A  41      -7.811  -5.557   6.503  1.00  6.46           C  
ATOM    332  C   ALA A  41      -6.495  -4.761   6.472  1.00  6.36           C  
ATOM    333  O   ALA A  41      -5.447  -5.363   6.241  1.00  7.32           O  
ATOM    334  CB  ALA A  41      -8.506  -5.509   5.135  1.00  6.94           C  
ATOM    335  N   PHE A  42      -6.571  -3.445   6.748  1.00  5.74           N  
ATOM    336  CA  PHE A  42      -5.422  -2.557   6.934  1.00  5.55           C  
ATOM    337  C   PHE A  42      -4.539  -3.005   8.109  1.00  5.95           C  
ATOM    338  O   PHE A  42      -3.360  -3.269   7.897  1.00  6.61           O  
ATOM    339  CB  PHE A  42      -5.896  -1.087   7.055  1.00  5.55           C  
ATOM    340  CG  PHE A  42      -4.834  -0.045   7.380  1.00  5.31           C  
ATOM    341  CD1 PHE A  42      -4.469   0.225   8.718  1.00  5.85           C  
ATOM    342  CD2 PHE A  42      -4.110   0.571   6.339  1.00  5.84           C  
ATOM    343  CE1 PHE A  42      -3.440   1.116   8.991  1.00  5.29           C  
ATOM    344  CE2 PHE A  42      -3.099   1.474   6.638  1.00  5.73           C  
ATOM    345  CZ  PHE A  42      -2.764   1.743   7.955  1.00  5.40           C  
ATOM    346  N   VAL A  43      -5.142  -3.125   9.306  1.00  6.13           N  
ATOM    347  CA  VAL A  43      -4.482  -3.542  10.547  1.00  6.33           C  
ATOM    348  C   VAL A  43      -3.810  -4.927  10.455  1.00  6.64           C  
ATOM    349  O   VAL A  43      -2.684  -5.072  10.929  1.00  6.32           O  
ATOM    350  CB  VAL A  43      -5.480  -3.504  11.746  1.00  5.99           C  
ATOM    351  CG1 VAL A  43      -5.050  -4.283  13.008  1.00  7.47           C  
ATOM    352  CG2 VAL A  43      -5.788  -2.048  12.135  1.00  7.37           C  
ATOM    353  N   GLU A  44      -4.489  -5.894   9.813  1.00  6.89           N  
ATOM    354  CA  GLU A  44      -3.977  -7.243   9.575  1.00  7.73           C  
ATOM    355  C   GLU A  44      -2.754  -7.261   8.640  1.00  7.53           C  
ATOM    356  O   GLU A  44      -1.760  -7.901   8.980  1.00  7.81           O  
ATOM    357  CB  GLU A  44      -5.124  -8.151   9.085  1.00  8.05           C  
ATOM    358  CG  GLU A  44      -4.704  -9.609   8.789  1.00  8.71           C  
ATOM    359  CD  GLU A  44      -5.855 -10.515   8.348  1.00 10.75           C  
ATOM    360  OE1 GLU A  44      -7.025 -10.173   8.628  1.00 15.01           O  
ATOM    361  OE2 GLU A  44      -5.533 -11.556   7.736  1.00 14.96           O1-
ATOM    362  N   ALA A  45      -2.838  -6.542   7.506  1.00  6.98           N  
ATOM    363  CA  ALA A  45      -1.762  -6.415   6.519  1.00  6.82           C  
ATOM    364  C   ALA A  45      -0.514  -5.694   7.058  1.00  7.04           C  
ATOM    365  O   ALA A  45       0.600  -6.079   6.701  1.00  7.97           O  
ATOM    366  CB  ALA A  45      -2.304  -5.707   5.269  1.00  7.17           C  
ATOM    367  N   GLN A  46      -0.725  -4.689   7.925  1.00  5.93           N  
ATOM    368  CA  GLN A  46       0.327  -3.944   8.611  1.00  5.84           C  
ATOM    369  C   GLN A  46       1.085  -4.778   9.657  1.00  5.86           C  
ATOM    370  O   GLN A  46       2.310  -4.705   9.700  1.00  6.05           O  
ATOM    371  CB  GLN A  46      -0.267  -2.682   9.263  1.00  5.46           C  
ATOM    372  CG  GLN A  46      -0.686  -1.554   8.297  1.00  5.92           C  
ATOM    373  CD  GLN A  46       0.459  -0.873   7.551  1.00  5.56           C  
ATOM    374  OE1 GLN A  46       1.634  -1.081   7.845  1.00  6.62           O  
ATOM    375  NE2 GLN A  46       0.103  -0.038   6.574  1.00  7.98           N  
ATOM    376  N   ASN A  47       0.358  -5.578  10.458  1.00  6.39           N  
ATOM    377  CA  ASN A  47       0.945  -6.511  11.430  1.00  6.60           C  
ATOM    378  C   ASN A  47       1.716  -7.654  10.743  1.00  7.67           C  
ATOM    379  O   ASN A  47       2.728  -8.089  11.286  1.00  8.20           O  
ATOM    380  CB  ASN A  47      -0.158  -7.075  12.359  1.00  6.79           C  
ATOM    381  CG  ASN A  47      -0.738  -6.074  13.368  1.00  7.00           C  
ATOM    382  OD1 ASN A  47      -0.231  -4.969  13.544  1.00  7.32           O  
ATOM    383  ND2 ASN A  47      -1.802  -6.477  14.065  1.00  7.85           N  
ATOM    384  N   LYS A  48       1.258  -8.087   9.555  1.00  8.22           N  
ATOM    385  CA  LYS A  48       1.886  -9.127   8.735  1.00  9.78           C  
ATOM    386  C   LYS A  48       3.216  -8.733   8.062  1.00  9.28           C  
ATOM    387  O   LYS A  48       3.890  -9.636   7.569  1.00  9.84           O  
ATOM    388  CB  LYS A  48       0.859  -9.663   7.715  1.00 10.68           C  
ATOM    389  CG  LYS A  48      -0.119 -10.674   8.338  1.00 13.33           C  
ATOM    390  CD  LYS A  48      -1.187 -11.165   7.351  1.00 13.97           C  
ATOM    391  CE  LYS A  48      -2.030 -12.308   7.936  1.00 16.60           C  
ATOM    392  NZ  LYS A  48      -3.062 -12.766   6.992  1.00 19.45           N1+
ATOM    393  N   ILE A  49       3.594  -7.442   8.070  1.00  8.66           N  
ATOM    394  CA  ILE A  49       4.914  -6.980   7.617  1.00  8.94           C  
ATOM    395  C   ILE A  49       5.819  -6.539   8.786  1.00  8.67           C  
ATOM    396  O   ILE A  49       7.040  -6.583   8.637  1.00  8.45           O  
ATOM    397  CB  ILE A  49       4.816  -5.817   6.588  1.00  9.70           C  
ATOM    398  CG1 ILE A  49       4.138  -4.520   7.099  1.00  9.95           C  
ATOM    399  CG2 ILE A  49       4.162  -6.313   5.286  1.00 11.40           C  
ATOM    400  CD1 ILE A  49       4.493  -3.261   6.294  1.00 10.29           C  
ATOM    401  N   THR A  50       5.218  -6.153   9.925  1.00  7.94           N  
ATOM    402  CA  THR A  50       5.932  -5.656  11.100  1.00  7.68           C  
ATOM    403  C   THR A  50       6.384  -6.789  12.037  1.00  8.06           C  
ATOM    404  O   THR A  50       7.524  -6.747  12.495  1.00  8.66           O  
ATOM    405  CB  THR A  50       5.056  -4.668  11.910  1.00  7.56           C  
ATOM    406  OG1 THR A  50       4.721  -3.585  11.072  1.00  6.82           O  
ATOM    407  CG2 THR A  50       5.708  -4.093  13.182  1.00  8.56           C  
ATOM    408  N   VAL A  51       5.512  -7.780  12.298  1.00  8.61           N  
ATOM    409  CA  VAL A  51       5.811  -8.898  13.199  1.00  9.37           C  
ATOM    410  C   VAL A  51       6.941  -9.835  12.698  1.00  9.46           C  
ATOM    411  O   VAL A  51       7.822 -10.128  13.506  1.00  9.57           O  
ATOM    412  CB  VAL A  51       4.534  -9.696  13.611  1.00  9.60           C  
ATOM    413  CG1 VAL A  51       4.792 -11.043  14.318  1.00 10.95           C  
ATOM    414  CG2 VAL A  51       3.613  -8.827  14.488  1.00 10.55           C  
ATOM    415  N   PRO A  52       6.992 -10.197  11.390  1.00  9.56           N  
ATOM    416  CA  PRO A  52       8.166 -10.881  10.817  1.00  9.74           C  
ATOM    417  C   PRO A  52       9.473 -10.075  10.867  1.00  9.61           C  
ATOM    418  O   PRO A  52      10.510 -10.679  11.117  1.00  9.93           O  
ATOM    419  CB  PRO A  52       7.760 -11.210   9.372  1.00  9.69           C  
ATOM    420  CG  PRO A  52       6.246 -11.235   9.408  1.00 10.13           C  
ATOM    421  CD  PRO A  52       5.918 -10.124  10.398  1.00  9.65           C  
ATOM    422  N   PHE A  53       9.407  -8.744  10.668  1.00  8.93           N  
ATOM    423  CA  PHE A  53      10.567  -7.847  10.733  1.00  8.30           C  
ATOM    424  C   PHE A  53      11.264  -7.848  12.112  1.00  8.85           C  
ATOM    425  O   PHE A  53      12.494  -7.895  12.169  1.00  8.43           O  
ATOM    426  CB  PHE A  53      10.168  -6.429  10.257  1.00  8.40           C  
ATOM    427  CG  PHE A  53      11.273  -5.384  10.276  1.00  8.80           C  
ATOM    428  CD1 PHE A  53      11.550  -4.651  11.451  1.00  9.01           C  
ATOM    429  CD2 PHE A  53      12.145  -5.263   9.173  1.00  8.63           C  
ATOM    430  CE1 PHE A  53      12.646  -3.801  11.498  1.00  9.76           C  
ATOM    431  CE2 PHE A  53      13.223  -4.392   9.233  1.00  9.90           C  
ATOM    432  CZ  PHE A  53      13.478  -3.674  10.394  1.00  8.80           C  
ATOM    433  N   LEU A  54      10.454  -7.828  13.183  1.00  8.27           N  
ATOM    434  CA  LEU A  54      10.894  -7.855  14.579  1.00  8.82           C  
ATOM    435  C   LEU A  54      11.452  -9.224  14.999  1.00  9.61           C  
ATOM    436  O   LEU A  54      12.477  -9.267  15.676  1.00  8.48           O  
ATOM    437  CB  LEU A  54       9.709  -7.468  15.489  1.00  9.37           C  
ATOM    438  CG  LEU A  54       9.209  -6.022  15.300  1.00  9.23           C  
ATOM    439  CD1 LEU A  54       7.824  -5.847  15.946  1.00  9.43           C  
ATOM    440  CD2 LEU A  54      10.228  -4.991  15.815  1.00 10.25           C  
ATOM    441  N   GLU A  55      10.770 -10.310  14.597  1.00  9.93           N  
ATOM    442  CA  GLU A  55      11.122 -11.690  14.947  1.00 11.35           C  
ATOM    443  C   GLU A  55      12.336 -12.243  14.178  1.00 11.02           C  
ATOM    444  O   GLU A  55      13.026 -13.109  14.714  1.00 11.69           O  
ATOM    445  CB  GLU A  55       9.880 -12.584  14.781  1.00 11.23           C  
ATOM    446  CG  GLU A  55       8.790 -12.282  15.833  1.00 13.05           C  
ATOM    447  CD  GLU A  55       7.519 -13.121  15.674  1.00 13.87           C  
ATOM    448  OE1 GLU A  55       7.282 -13.634  14.558  1.00 14.37           O  
ATOM    449  OE2 GLU A  55       6.789 -13.221  16.684  1.00 19.48           O1-
ATOM    450  N   GLN A  56      12.604 -11.711  12.973  1.00 11.27           N  
ATOM    451  CA  GLN A  56      13.809 -11.982  12.181  1.00 11.26           C  
ATOM    452  C   GLN A  56      15.106 -11.426  12.797  1.00 10.95           C  
ATOM    453  O   GLN A  56      16.174 -11.949  12.483  1.00 12.16           O  
ATOM    454  CB  GLN A  56      13.619 -11.439  10.751  1.00 11.95           C  
ATOM    455  CG  GLN A  56      12.803 -12.373   9.835  1.00 13.69           C  
ATOM    456  CD  GLN A  56      12.363 -11.705   8.526  1.00  0.00           C  
ATOM    457  OE1 GLN A  56      12.837 -10.630   8.159  1.00  0.00           O  
ATOM    458  NE2 GLN A  56      11.445 -12.352   7.807  1.00  0.00           N  
ATOM    459  N   CYS A  57      14.995 -10.398  13.658  1.00 10.27           N  
ATOM    460  CA  CYS A  57      16.107  -9.821  14.412  1.00 10.15           C  
ATOM    461  C   CYS A  57      16.527 -10.804  15.532  1.00 10.78           C  
ATOM    462  O   CYS A  57      15.702 -11.066  16.410  1.00 10.19           O  
ATOM    463  CB  CYS A  57      15.699  -8.454  14.999  1.00 10.13           C  
ATOM    464  SG  CYS A  57      17.097  -7.650  15.833  1.00  9.77           S  
ATOM    465  N   PRO A  58      17.770 -11.344  15.491  1.00 11.30           N  
ATOM    466  CA  PRO A  58      18.226 -12.339  16.482  1.00 12.03           C  
ATOM    467  C   PRO A  58      18.442 -11.786  17.906  1.00 12.22           C  
ATOM    468  O   PRO A  58      18.478 -12.579  18.847  1.00 13.33           O  
ATOM    469  CB  PRO A  58      19.518 -12.897  15.865  1.00 12.72           C  
ATOM    470  CG  PRO A  58      20.075 -11.744  15.048  1.00 13.41           C  
ATOM    471  CD  PRO A  58      18.825 -11.050  14.516  1.00 11.86           C  
ATOM    472  N   ILE A  59      18.528 -10.450  18.048  1.00 11.97           N  
ATOM    473  CA  ILE A  59      18.565  -9.752  19.333  1.00 12.71           C  
ATOM    474  C   ILE A  59      17.227  -9.853  20.102  1.00 11.43           C  
ATOM    475  O   ILE A  59      17.273  -9.785  21.326  1.00 11.98           O  
ATOM    476  CB  ILE A  59      19.005  -8.251  19.192  1.00 13.37           C  
ATOM    477  CG1 ILE A  59      20.495  -8.129  18.785  1.00 16.54           C  
ATOM    478  CG2 ILE A  59      18.782  -7.388  20.460  1.00 16.28           C  
ATOM    479  CD1 ILE A  59      20.815  -8.473  17.323  1.00 17.61           C  
ATOM    480  N   ARG A  60      16.079 -10.055  19.418  1.00 10.02           N  
ATOM    481  CA  ARG A  60      14.763 -10.151  20.068  1.00  9.39           C  
ATOM    482  C   ARG A  60      14.645 -11.320  21.063  1.00  9.54           C  
ATOM    483  O   ARG A  60      14.093 -11.119  22.142  1.00  9.72           O  
ATOM    484  CB  ARG A  60      13.609 -10.209  19.039  1.00  8.83           C  
ATOM    485  CG  ARG A  60      12.243  -9.904  19.695  1.00  8.85           C  
ATOM    486  CD  ARG A  60      11.054  -9.862  18.729  1.00 10.06           C  
ATOM    487  NE  ARG A  60       9.794  -9.588  19.436  1.00 10.23           N  
ATOM    488  CZ  ARG A  60       9.132 -10.394  20.283  1.00 11.63           C  
ATOM    489  NH1 ARG A  60       9.548 -11.636  20.564  1.00 11.94           N  
ATOM    490  NH2 ARG A  60       8.020  -9.934  20.864  1.00 12.03           N1+
ATOM    491  N   GLY A  61      15.174 -12.499  20.690  1.00  9.52           N  
ATOM    492  CA  GLY A  61      15.139 -13.705  21.519  1.00  9.63           C  
ATOM    493  C   GLY A  61      16.107 -13.595  22.706  1.00  9.02           C  
ATOM    494  O   GLY A  61      15.757 -14.012  23.810  1.00  9.17           O  
ATOM    495  N   LEU A  62      17.293 -12.998  22.484  1.00  8.30           N  
ATOM    496  CA  LEU A  62      18.307 -12.717  23.505  1.00  8.39           C  
ATOM    497  C   LEU A  62      17.821 -11.682  24.531  1.00  8.34           C  
ATOM    498  O   LEU A  62      18.017 -11.881  25.729  1.00  8.48           O  
ATOM    499  CB  LEU A  62      19.595 -12.213  22.819  1.00  9.25           C  
ATOM    500  CG  LEU A  62      20.323 -13.268  21.958  1.00 10.44           C  
ATOM    501  CD1 LEU A  62      21.385 -12.610  21.052  1.00 11.71           C  
ATOM    502  CD2 LEU A  62      20.906 -14.412  22.816  1.00 12.89           C  
ATOM    503  N   TYR A  63      17.177 -10.612  24.035  1.00  8.04           N  
ATOM    504  CA  TYR A  63      16.590  -9.540  24.829  1.00  7.98           C  
ATOM    505  C   TYR A  63      15.387 -10.025  25.654  1.00  8.31           C  
ATOM    506  O   TYR A  63      15.321  -9.681  26.831  1.00  8.39           O  
ATOM    507  CB  TYR A  63      16.247  -8.339  23.918  1.00  7.70           C  
ATOM    508  CG  TYR A  63      15.757  -7.109  24.660  1.00  7.61           C  
ATOM    509  CD1 TYR A  63      14.423  -7.047  25.110  1.00  8.37           C  
ATOM    510  CD2 TYR A  63      16.640  -6.046  24.945  1.00  7.42           C  
ATOM    511  CE1 TYR A  63      13.991  -5.964  25.887  1.00  8.19           C  
ATOM    512  CE2 TYR A  63      16.202  -4.952  25.715  1.00  7.20           C  
ATOM    513  CZ  TYR A  63      14.880  -4.924  26.195  1.00  8.04           C  
ATOM    514  OH  TYR A  63      14.446  -3.887  26.955  1.00  8.70           O  
ATOM    515  N   LYS A  64      14.479 -10.807  25.040  1.00  8.51           N  
ATOM    516  CA  LYS A  64      13.298 -11.389  25.689  1.00  8.75           C  
ATOM    517  C   LYS A  64      13.661 -12.308  26.864  1.00  9.14           C  
ATOM    518  O   LYS A  64      13.062 -12.173  27.929  1.00  9.44           O  
ATOM    519  CB  LYS A  64      12.410 -12.110  24.647  1.00  9.22           C  
ATOM    520  CG  LYS A  64      11.224 -12.889  25.250  1.00  9.39           C  
ATOM    521  CD  LYS A  64      10.236 -13.415  24.204  1.00 10.73           C  
ATOM    522  CE  LYS A  64       9.301 -14.479  24.800  1.00 12.89           C  
ATOM    523  NZ  LYS A  64       8.213 -14.823  23.872  1.00 15.15           N1+
ATOM    524  N   GLU A  65      14.647 -13.194  26.642  1.00  9.26           N  
ATOM    525  CA  GLU A  65      15.213 -14.092  27.646  1.00 10.17           C  
ATOM    526  C   GLU A  65      15.802 -13.326  28.840  1.00  9.77           C  
ATOM    527  O   GLU A  65      15.437 -13.616  29.977  1.00 10.10           O  
ATOM    528  CB  GLU A  65      16.241 -15.017  26.958  1.00 10.63           C  
ATOM    529  CG  GLU A  65      16.999 -15.979  27.898  1.00 12.24           C  
ATOM    530  CD  GLU A  65      17.929 -16.924  27.133  1.00 14.21           C  
ATOM    531  OE1 GLU A  65      18.648 -16.430  26.237  1.00  0.00           O  
ATOM    532  OE2 GLU A  65      17.904 -18.131  27.459  1.00  0.00           O1-
ATOM    533  N   ARG A  66      16.654 -12.331  28.545  1.00  9.52           N  
ATOM    534  CA  ARG A  66      17.323 -11.499  29.540  1.00  9.67           C  
ATOM    535  C   ARG A  66      16.364 -10.583  30.327  1.00  8.93           C  
ATOM    536  O   ARG A  66      16.574 -10.381  31.522  1.00  9.12           O  
ATOM    537  CB  ARG A  66      18.453 -10.709  28.850  1.00 10.72           C  
ATOM    538  CG  ARG A  66      19.514 -10.209  29.835  1.00 14.32           C  
ATOM    539  CD  ARG A  66      20.487 -11.316  30.270  1.00 20.72           C  
ATOM    540  NE  ARG A  66      21.217 -10.951  31.488  1.00 24.23           N  
ATOM    541  CZ  ARG A  66      20.996 -11.457  32.714  1.00 26.76           C  
ATOM    542  NH1 ARG A  66      21.699 -10.981  33.748  1.00 27.86           N  
ATOM    543  NH2 ARG A  66      20.097 -12.429  32.928  1.00 28.73           N1+
ATOM    544  N   MET A  67      15.313 -10.081  29.656  1.00  8.25           N  
ATOM    545  CA  MET A  67      14.231  -9.295  30.248  1.00  8.86           C  
ATOM    546  C   MET A  67      13.360 -10.131  31.198  1.00  9.18           C  
ATOM    547  O   MET A  67      13.027  -9.636  32.270  1.00  9.90           O  
ATOM    548  CB  MET A  67      13.414  -8.603  29.130  1.00  8.55           C  
ATOM    549  CG  MET A  67      12.194  -7.790  29.597  1.00  8.32           C  
ATOM    550  SD  MET A  67      12.571  -6.376  30.671  1.00  8.72           S  
ATOM    551  CE  MET A  67      10.901  -5.975  31.250  1.00  8.77           C  
ATOM    552  N   THR A  68      13.042 -11.379  30.816  1.00  9.34           N  
ATOM    553  CA  THR A  68      12.279 -12.322  31.639  1.00 10.15           C  
ATOM    554  C   THR A  68      13.039 -12.739  32.918  1.00 11.31           C  
ATOM    555  O   THR A  68      12.414 -12.817  33.974  1.00 12.39           O  
ATOM    556  CB  THR A  68      11.892 -13.599  30.842  1.00 10.26           C  
ATOM    557  OG1 THR A  68      11.100 -13.229  29.731  1.00 10.18           O  
ATOM    558  CG2 THR A  68      11.100 -14.663  31.625  1.00 11.75           C  
ATOM    559  N   GLU A  69      14.365 -12.941  32.807  1.00 10.61           N  
ATOM    560  CA  GLU A  69      15.269 -13.238  33.922  1.00 11.54           C  
ATOM    561  C   GLU A  69      15.381 -12.086  34.936  1.00 11.39           C  
ATOM    562  O   GLU A  69      15.179 -12.317  36.127  1.00 12.25           O  
ATOM    563  CB  GLU A  69      16.669 -13.593  33.381  1.00 11.77           C  
ATOM    564  CG  GLU A  69      16.761 -14.980  32.720  1.00 14.45           C  
ATOM    565  CD  GLU A  69      18.151 -15.232  32.133  1.00  0.00           C  
ATOM    566  OE1 GLU A  69      18.592 -14.395  31.314  1.00  0.00           O  
ATOM    567  OE2 GLU A  69      18.765 -16.242  32.537  1.00  0.00           O1-
ATOM    568  N   LEU A  70      15.725 -10.881  34.450  1.00 11.27           N  
ATOM    569  CA  LEU A  70      16.009  -9.719  35.296  1.00 11.40           C  
ATOM    570  C   LEU A  70      14.750  -9.033  35.849  1.00 11.23           C  
ATOM    571  O   LEU A  70      14.843  -8.422  36.913  1.00 11.46           O  
ATOM    572  CB  LEU A  70      16.873  -8.707  34.519  1.00 12.11           C  
ATOM    573  CG  LEU A  70      18.290  -9.194  34.155  1.00 14.88           C  
ATOM    574  CD1 LEU A  70      18.957  -8.174  33.221  1.00 17.12           C  
ATOM    575  CD2 LEU A  70      19.156  -9.481  35.397  1.00 16.86           C  
ATOM    576  N   TYR A  71      13.606  -9.142  35.150  1.00 10.49           N  
ATOM    577  CA  TYR A  71      12.320  -8.623  35.626  1.00 10.74           C  
ATOM    578  C   TYR A  71      11.633  -9.581  36.619  1.00 10.57           C  
ATOM    579  O   TYR A  71      10.718  -9.142  37.312  1.00 10.91           O  
ATOM    580  CB  TYR A  71      11.415  -8.258  34.429  1.00 11.55           C  
ATOM    581  CG  TYR A  71      10.203  -7.401  34.761  1.00 13.32           C  
ATOM    582  CD1 TYR A  71      10.387  -6.092  35.254  1.00 12.98           C  
ATOM    583  CD2 TYR A  71       8.897  -7.901  34.576  1.00 14.54           C  
ATOM    584  CE1 TYR A  71       9.275  -5.295  35.582  1.00 14.46           C  
ATOM    585  CE2 TYR A  71       7.784  -7.095  34.893  1.00 14.83           C  
ATOM    586  CZ  TYR A  71       7.972  -5.799  35.407  1.00 15.34           C  
ATOM    587  OH  TYR A  71       6.890  -5.049  35.761  1.00 17.07           O  
ATOM    588  N   ASP A  72      12.107 -10.837  36.721  1.00 10.20           N  
ATOM    589  CA  ASP A  72      11.706 -11.796  37.750  1.00 10.64           C  
ATOM    590  C   ASP A  72      12.408 -11.439  39.076  1.00 10.99           C  
ATOM    591  O   ASP A  72      13.507 -11.922  39.350  1.00 11.71           O  
ATOM    592  CB  ASP A  72      11.981 -13.254  37.304  1.00 10.77           C  
ATOM    593  CG  ASP A  72      11.405 -14.341  38.223  1.00 12.03           C  
ATOM    594  OD1 ASP A  72      10.529 -14.017  39.056  1.00 11.79           O  
ATOM    595  OD2 ASP A  72      11.806 -15.507  38.022  1.00 14.51           O1-
ATOM    596  N   TYR A  73      11.745 -10.581  39.862  1.00 11.71           N  
ATOM    597  CA  TYR A  73      12.147 -10.181  41.207  1.00 12.80           C  
ATOM    598  C   TYR A  73      10.876  -9.733  41.955  1.00 12.44           C  
ATOM    599  O   TYR A  73      10.005  -9.127  41.328  1.00 11.59           O  
ATOM    600  CB  TYR A  73      13.237  -9.077  41.144  1.00 14.06           C  
ATOM    601  CG  TYR A  73      12.792  -7.676  40.746  1.00 15.32           C  
ATOM    602  CD1 TYR A  73      12.736  -7.317  39.385  1.00 16.11           C  
ATOM    603  CD2 TYR A  73      12.455  -6.722  41.731  1.00 16.50           C  
ATOM    604  CE1 TYR A  73      12.341  -6.021  39.004  1.00 18.39           C  
ATOM    605  CE2 TYR A  73      12.055  -5.426  41.352  1.00 17.48           C  
ATOM    606  CZ  TYR A  73      11.995  -5.075  39.989  1.00 17.33           C  
ATOM    607  OH  TYR A  73      11.597  -3.823  39.622  1.00 20.06           O  
ATOM    608  N   PRO A  74      10.775 -10.032  43.270  1.00 13.25           N  
ATOM    609  CA  PRO A  74       9.587  -9.689  44.073  1.00 13.57           C  
ATOM    610  C   PRO A  74       9.348  -8.169  44.174  1.00 13.66           C  
ATOM    611  O   PRO A  74      10.241  -7.452  44.617  1.00 14.35           O  
ATOM    612  CB  PRO A  74       9.881 -10.334  45.438  1.00 14.01           C  
ATOM    613  CG  PRO A  74      11.394 -10.433  45.521  1.00 14.68           C  
ATOM    614  CD  PRO A  74      11.793 -10.707  44.080  1.00 14.01           C  
ATOM    615  N   LYS A  75       8.165  -7.712  43.734  1.00 12.75           N  
ATOM    616  CA  LYS A  75       7.763  -6.305  43.781  1.00 13.37           C  
ATOM    617  C   LYS A  75       6.612  -6.162  44.778  1.00 13.73           C  
ATOM    618  O   LYS A  75       5.523  -6.670  44.518  1.00 14.87           O  
ATOM    619  CB  LYS A  75       7.298  -5.814  42.394  1.00 13.57           C  
ATOM    620  CG  LYS A  75       8.337  -5.954  41.270  1.00 14.90           C  
ATOM    621  CD  LYS A  75       7.825  -6.867  40.151  1.00 17.97           C  
ATOM    622  CE  LYS A  75       8.807  -6.990  38.989  1.00 17.79           C  
ATOM    623  NZ  LYS A  75       8.237  -7.832  37.930  1.00 21.14           N1+
ATOM    624  N   TYR A  76       6.874  -5.447  45.879  1.00 14.29           N  
ATOM    625  CA  TYR A  76       5.880  -5.083  46.885  1.00 14.51           C  
ATOM    626  C   TYR A  76       5.484  -3.610  46.705  1.00 13.94           C  
ATOM    627  O   TYR A  76       6.316  -2.798  46.295  1.00 13.92           O  
ATOM    628  CB  TYR A  76       6.491  -5.290  48.287  1.00 15.20           C  
ATOM    629  CG  TYR A  76       6.750  -6.733  48.683  1.00 15.95           C  
ATOM    630  CD1 TYR A  76       7.945  -7.375  48.295  1.00 17.03           C  
ATOM    631  CD2 TYR A  76       5.809  -7.428  49.472  1.00 16.70           C  
ATOM    632  CE1 TYR A  76       8.199  -8.700  48.700  1.00 17.64           C  
ATOM    633  CE2 TYR A  76       6.063  -8.754  49.874  1.00 17.37           C  
ATOM    634  CZ  TYR A  76       7.258  -9.390  49.487  1.00 17.22           C  
ATOM    635  OH  TYR A  76       7.503 -10.675  49.875  1.00 18.65           O  
ATOM    636  N   SER A  77       4.242  -3.288  47.094  1.00 13.21           N  
ATOM    637  CA  SER A  77       3.788  -1.920  47.348  1.00 12.05           C  
ATOM    638  C   SER A  77       3.922  -1.591  48.846  1.00 10.42           C  
ATOM    639  O   SER A  77       4.199  -2.480  49.655  1.00 10.50           O  
ATOM    640  CB  SER A  77       2.332  -1.767  46.851  1.00 11.93           C  
ATOM    641  OG  SER A  77       1.369  -2.298  47.746  1.00 13.35           O  
ATOM    642  N   CYS A  78       3.641  -0.323  49.188  1.00  8.86           N  
ATOM    643  CA  CYS A  78       3.430   0.137  50.562  1.00  8.16           C  
ATOM    644  C   CYS A  78       2.290  -0.638  51.241  1.00  8.14           C  
ATOM    645  O   CYS A  78       1.244  -0.852  50.623  1.00  8.85           O  
ATOM    646  CB  CYS A  78       3.070   1.635  50.606  1.00  7.95           C  
ATOM    647  SG  CYS A  78       4.502   2.632  50.142  1.00  8.26           S  
ATOM    648  N   HIS A  79       2.506  -0.990  52.516  1.00  7.57           N  
ATOM    649  CA  HIS A  79       1.455  -1.465  53.411  1.00  7.59           C  
ATOM    650  C   HIS A  79       0.559  -0.292  53.824  1.00  7.81           C  
ATOM    651  O   HIS A  79       1.071   0.807  54.020  1.00  7.38           O  
ATOM    652  CB  HIS A  79       2.086  -2.129  54.646  1.00  7.86           C  
ATOM    653  CG  HIS A  79       2.565  -3.537  54.419  1.00 10.05           C  
ATOM    654  ND1 HIS A  79       3.501  -3.888  53.439  1.00 11.47           N  
ATOM    655  CD2 HIS A  79       2.177  -4.675  55.089  1.00 13.05           C  
ATOM    656  CE1 HIS A  79       3.638  -5.203  53.556  1.00 11.36           C  
ATOM    657  NE2 HIS A  79       2.886  -5.719  54.527  1.00 13.55           N  
ATOM    658  N   PHE A  80      -0.750  -0.539  53.947  1.00  7.20           N  
ATOM    659  CA  PHE A  80      -1.737   0.479  54.298  1.00  7.73           C  
ATOM    660  C   PHE A  80      -2.838  -0.165  55.146  1.00  7.87           C  
ATOM    661  O   PHE A  80      -3.355  -1.221  54.780  1.00  7.93           O  
ATOM    662  CB  PHE A  80      -2.244   1.191  53.020  1.00  7.80           C  
ATOM    663  CG  PHE A  80      -3.063   0.386  52.021  1.00  8.80           C  
ATOM    664  CD1 PHE A  80      -2.426  -0.442  51.070  1.00 10.41           C  
ATOM    665  CD2 PHE A  80      -4.470   0.370  52.104  1.00  9.99           C  
ATOM    666  CE1 PHE A  80      -3.185  -1.202  50.189  1.00 10.85           C  
ATOM    667  CE2 PHE A  80      -5.212  -0.391  51.212  1.00 10.11           C  
ATOM    668  CZ  PHE A  80      -4.573  -1.167  50.252  1.00  9.56           C  
ATOM    669  N   LYS A  81      -3.155   0.482  56.278  1.00  8.33           N  
ATOM    670  CA  LYS A  81      -4.111  -0.020  57.258  1.00  8.36           C  
ATOM    671  C   LYS A  81      -5.525   0.477  56.929  1.00  7.69           C  
ATOM    672  O   LYS A  81      -5.709   1.665  56.666  1.00  8.13           O  
ATOM    673  CB  LYS A  81      -3.665   0.414  58.667  1.00  8.85           C  
ATOM    674  CG  LYS A  81      -4.328  -0.405  59.788  1.00 10.10           C  
ATOM    675  CD  LYS A  81      -3.820  -0.009  61.179  1.00 10.05           C  
ATOM    676  CE  LYS A  81      -4.254  -1.000  62.267  1.00 12.34           C  
ATOM    677  NZ  LYS A  81      -3.670  -0.638  63.569  1.00 14.67           N1+
ATOM    678  N   LYS A  82      -6.491  -0.453  56.967  1.00  8.00           N  
ATOM    679  CA  LYS A  82      -7.915  -0.202  56.774  1.00  8.53           C  
ATOM    680  C   LYS A  82      -8.661  -1.035  57.817  1.00  8.79           C  
ATOM    681  O   LYS A  82      -8.704  -2.262  57.707  1.00  8.67           O  
ATOM    682  CB  LYS A  82      -8.340  -0.568  55.334  1.00  9.04           C  
ATOM    683  CG  LYS A  82      -7.719   0.309  54.235  1.00 10.07           C  
ATOM    684  CD  LYS A  82      -8.197   1.769  54.267  1.00 12.86           C  
ATOM    685  CE  LYS A  82      -7.706   2.572  53.058  1.00 14.60           C  
ATOM    686  NZ  LYS A  82      -8.256   3.936  53.071  1.00 17.42           N1+
ATOM    687  N   GLY A  83      -9.209  -0.346  58.832  1.00  9.80           N  
ATOM    688  CA  GLY A  83      -9.814  -0.978  59.999  1.00 10.33           C  
ATOM    689  C   GLY A  83      -8.703  -1.534  60.896  1.00 10.63           C  
ATOM    690  O   GLY A  83      -7.700  -0.863  61.142  1.00 10.86           O  
ATOM    691  N   LYS A  84      -8.906  -2.765  61.387  1.00 11.50           N  
ATOM    692  CA  LYS A  84      -7.936  -3.510  62.194  1.00 12.96           C  
ATOM    693  C   LYS A  84      -6.860  -4.234  61.354  1.00 11.39           C  
ATOM    694  O   LYS A  84      -5.875  -4.686  61.936  1.00 13.16           O  
ATOM    695  CB  LYS A  84      -8.713  -4.479  63.116  1.00 13.61           C  
ATOM    696  CG  LYS A  84      -9.444  -5.637  62.398  1.00 16.71           C  
ATOM    697  CD  LYS A  84     -10.335  -6.494  63.317  1.00 18.00           C  
ATOM    698  CE  LYS A  84     -11.795  -6.019  63.438  1.00 21.53           C  
ATOM    699  NZ  LYS A  84     -11.919  -4.699  64.080  1.00 24.42           N1+
ATOM    700  N   ARG A  85      -7.066  -4.350  60.029  1.00  9.56           N  
ATOM    701  CA  ARG A  85      -6.235  -5.142  59.119  1.00  9.05           C  
ATOM    702  C   ARG A  85      -5.322  -4.248  58.265  1.00  7.98           C  
ATOM    703  O   ARG A  85      -5.697  -3.124  57.934  1.00  8.02           O  
ATOM    704  CB  ARG A  85      -7.149  -5.978  58.194  1.00  8.02           C  
ATOM    705  CG  ARG A  85      -8.184  -6.846  58.932  1.00  8.28           C  
ATOM    706  CD  ARG A  85      -8.997  -7.733  57.980  1.00  8.51           C  
ATOM    707  NE  ARG A  85     -10.163  -8.334  58.645  1.00 10.25           N  
ATOM    708  CZ  ARG A  85     -11.327  -7.709  58.897  1.00  8.39           C  
ATOM    709  NH1 ARG A  85     -11.529  -6.427  58.559  1.00  8.41           N  
ATOM    710  NH2 ARG A  85     -12.323  -8.370  59.500  1.00 11.34           N1+
ATOM    711  N   TYR A  86      -4.162  -4.803  57.884  1.00  7.99           N  
ATOM    712  CA  TYR A  86      -3.228  -4.237  56.912  1.00  7.88           C  
ATOM    713  C   TYR A  86      -3.412  -4.920  55.554  1.00  7.64           C  
ATOM    714  O   TYR A  86      -3.710  -6.112  55.498  1.00  7.45           O  
ATOM    715  CB  TYR A  86      -1.782  -4.432  57.397  1.00  8.54           C  
ATOM    716  CG  TYR A  86      -1.416  -3.602  58.609  1.00  8.72           C  
ATOM    717  CD1 TYR A  86      -0.862  -2.316  58.439  1.00  8.44           C  
ATOM    718  CD2 TYR A  86      -1.625  -4.112  59.906  1.00 10.31           C  
ATOM    719  CE1 TYR A  86      -0.510  -1.548  59.564  1.00  9.46           C  
ATOM    720  CE2 TYR A  86      -1.280  -3.340  61.031  1.00 10.21           C  
ATOM    721  CZ  TYR A  86      -0.724  -2.058  60.861  1.00 10.36           C  
ATOM    722  OH  TYR A  86      -0.406  -1.309  61.955  1.00 11.22           O  
ATOM    723  N   PHE A  87      -3.200  -4.133  54.492  1.00  6.83           N  
ATOM    724  CA  PHE A  87      -3.298  -4.542  53.095  1.00  6.96           C  
ATOM    725  C   PHE A  87      -2.030  -4.122  52.351  1.00  7.03           C  
ATOM    726  O   PHE A  87      -1.449  -3.091  52.683  1.00  6.92           O  
ATOM    727  CB  PHE A  87      -4.522  -3.866  52.447  1.00  7.08           C  
ATOM    728  CG  PHE A  87      -5.857  -4.342  52.974  1.00  6.70           C  
ATOM    729  CD1 PHE A  87      -6.388  -3.779  54.154  1.00  7.22           C  
ATOM    730  CD2 PHE A  87      -6.487  -5.464  52.397  1.00  5.94           C  
ATOM    731  CE1 PHE A  87      -7.541  -4.308  54.713  1.00  7.39           C  
ATOM    732  CE2 PHE A  87      -7.654  -5.961  52.958  1.00  7.39           C  
ATOM    733  CZ  PHE A  87      -8.169  -5.388  54.113  1.00  7.13           C  
ATOM    734  N   TYR A  88      -1.653  -4.902  51.330  1.00  6.44           N  
ATOM    735  CA  TYR A  88      -0.519  -4.612  50.454  1.00  6.67           C  
ATOM    736  C   TYR A  88      -0.666  -5.415  49.158  1.00  6.80           C  
ATOM    737  O   TYR A  88      -1.141  -6.551  49.193  1.00  6.38           O  
ATOM    738  CB  TYR A  88       0.821  -4.911  51.173  1.00  7.13           C  
ATOM    739  CG  TYR A  88       1.137  -6.376  51.440  1.00  7.15           C  
ATOM    740  CD1 TYR A  88       0.586  -7.031  52.562  1.00  9.09           C  
ATOM    741  CD2 TYR A  88       1.989  -7.086  50.568  1.00  7.74           C  
ATOM    742  CE1 TYR A  88       0.893  -8.382  52.817  1.00 10.33           C  
ATOM    743  CE2 TYR A  88       2.288  -8.438  50.816  1.00  8.93           C  
ATOM    744  CZ  TYR A  88       1.745  -9.085  51.942  1.00  9.23           C  
ATOM    745  OH  TYR A  88       2.052 -10.392  52.177  1.00 11.66           O  
ATOM    746  N   PHE A  89      -0.201  -4.828  48.048  1.00  7.14           N  
ATOM    747  CA  PHE A  89      -0.047  -5.520  46.773  1.00  7.14           C  
ATOM    748  C   PHE A  89       1.341  -6.166  46.699  1.00  8.04           C  
ATOM    749  O   PHE A  89       2.310  -5.593  47.201  1.00  8.36           O  
ATOM    750  CB  PHE A  89      -0.236  -4.541  45.603  1.00  7.14           C  
ATOM    751  CG  PHE A  89      -1.628  -3.958  45.471  1.00  6.58           C  
ATOM    752  CD1 PHE A  89      -2.623  -4.661  44.760  1.00  5.61           C  
ATOM    753  CD2 PHE A  89      -1.987  -2.798  46.190  1.00  7.87           C  
ATOM    754  CE1 PHE A  89      -3.917  -4.162  44.710  1.00  7.56           C  
ATOM    755  CE2 PHE A  89      -3.292  -2.328  46.141  1.00  7.75           C  
ATOM    756  CZ  PHE A  89      -4.251  -3.002  45.396  1.00  7.85           C  
ATOM    757  N   TYR A  90       1.410  -7.333  46.046  1.00  8.34           N  
ATOM    758  CA  TYR A  90       2.642  -8.087  45.859  1.00  8.89           C  
ATOM    759  C   TYR A  90       2.568  -8.939  44.584  1.00  8.72           C  
ATOM    760  O   TYR A  90       1.609  -9.685  44.388  1.00  7.75           O  
ATOM    761  CB  TYR A  90       2.984  -8.871  47.150  1.00  9.96           C  
ATOM    762  CG  TYR A  90       4.037  -9.963  47.038  1.00 11.21           C  
ATOM    763  CD1 TYR A  90       5.327  -9.655  46.562  1.00 15.57           C  
ATOM    764  CD2 TYR A  90       3.735 -11.288  47.417  1.00 14.67           C  
ATOM    765  CE1 TYR A  90       6.296 -10.666  46.444  1.00 14.12           C  
ATOM    766  CE2 TYR A  90       4.709 -12.299  47.309  1.00 15.87           C  
ATOM    767  CZ  TYR A  90       5.993 -11.988  46.821  1.00 14.23           C  
ATOM    768  OH  TYR A  90       6.944 -12.960  46.716  1.00 16.08           O  
ATOM    769  N   ASN A  91       3.622  -8.810  43.768  1.00  8.64           N  
ATOM    770  CA  ASN A  91       3.910  -9.630  42.599  1.00  7.89           C  
ATOM    771  C   ASN A  91       5.152 -10.466  42.937  1.00  8.16           C  
ATOM    772  O   ASN A  91       6.167  -9.886  43.325  1.00  7.97           O  
ATOM    773  CB  ASN A  91       4.203  -8.704  41.393  1.00  7.93           C  
ATOM    774  CG  ASN A  91       4.033  -9.390  40.034  1.00  7.96           C  
ATOM    775  OD1 ASN A  91       4.660 -10.412  39.762  1.00  7.14           O  
ATOM    776  ND2 ASN A  91       3.199  -8.819  39.164  1.00  8.43           N  
ATOM    777  N   THR A  92       5.067 -11.795  42.762  1.00  8.50           N  
ATOM    778  CA  THR A  92       6.184 -12.723  42.991  1.00  9.13           C  
ATOM    779  C   THR A  92       7.358 -12.540  41.999  1.00  8.90           C  
ATOM    780  O   THR A  92       8.494 -12.827  42.375  1.00 10.19           O  
ATOM    781  CB  THR A  92       5.720 -14.203  42.949  1.00  9.41           C  
ATOM    782  OG1 THR A  92       5.350 -14.620  41.647  1.00  9.45           O  
ATOM    783  CG2 THR A  92       4.582 -14.524  43.932  1.00 11.38           C  
ATOM    784  N   GLY A  93       7.076 -11.998  40.801  1.00  8.62           N  
ATOM    785  CA  GLY A  93       8.093 -11.521  39.874  1.00  8.51           C  
ATOM    786  C   GLY A  93       7.617 -11.603  38.422  1.00  8.15           C  
ATOM    787  O   GLY A  93       7.980 -10.722  37.644  1.00  9.29           O  
ATOM    788  N   LEU A  94       6.809 -12.613  38.050  1.00  7.37           N  
ATOM    789  CA  LEU A  94       6.327 -12.811  36.674  1.00  7.03           C  
ATOM    790  C   LEU A  94       4.812 -13.075  36.592  1.00  6.78           C  
ATOM    791  O   LEU A  94       4.344 -13.481  35.527  1.00  7.44           O  
ATOM    792  CB  LEU A  94       7.151 -13.906  35.946  1.00  7.15           C  
ATOM    793  CG  LEU A  94       8.643 -13.582  35.703  1.00  7.51           C  
ATOM    794  CD1 LEU A  94       9.373 -14.822  35.149  1.00 10.19           C  
ATOM    795  CD2 LEU A  94       8.857 -12.340  34.804  1.00  9.74           C  
ATOM    796  N   GLN A  95       4.048 -12.783  37.663  1.00  6.51           N  
ATOM    797  CA  GLN A  95       2.582 -12.715  37.600  1.00  6.43           C  
ATOM    798  C   GLN A  95       2.148 -11.534  36.718  1.00  6.11           C  
ATOM    799  O   GLN A  95       2.763 -10.470  36.796  1.00  7.02           O  
ATOM    800  CB  GLN A  95       1.976 -12.568  39.011  1.00  6.82           C  
ATOM    801  CG  GLN A  95       2.209 -13.781  39.925  1.00  6.56           C  
ATOM    802  CD  GLN A  95       1.611 -13.558  41.315  1.00  7.19           C  
ATOM    803  OE1 GLN A  95       2.020 -12.648  42.032  1.00  8.70           O  
ATOM    804  NE2 GLN A  95       0.650 -14.395  41.711  1.00 10.43           N  
ATOM    805  N   ASN A  96       1.106 -11.745  35.897  1.00  6.13           N  
ATOM    806  CA  ASN A  96       0.568 -10.743  34.969  1.00  6.43           C  
ATOM    807  C   ASN A  96       0.042  -9.490  35.683  1.00  6.18           C  
ATOM    808  O   ASN A  96       0.359  -8.383  35.254  1.00  6.77           O  
ATOM    809  CB  ASN A  96      -0.507 -11.397  34.081  1.00  6.63           C  
ATOM    810  CG  ASN A  96       0.068 -12.320  32.999  1.00  7.68           C  
ATOM    811  OD1 ASN A  96       1.071 -11.997  32.363  1.00  7.68           O  
ATOM    812  ND2 ASN A  96      -0.586 -13.458  32.761  1.00  9.78           N  
ATOM    813  N   GLN A  97      -0.694  -9.695  36.782  1.00  6.03           N  
ATOM    814  CA  GLN A  97      -1.167  -8.650  37.681  1.00  5.59           C  
ATOM    815  C   GLN A  97      -0.619  -8.927  39.085  1.00  5.61           C  
ATOM    816  O   GLN A  97      -0.449 -10.089  39.460  1.00  5.99           O  
ATOM    817  CB  GLN A  97      -2.713  -8.655  37.680  1.00  5.25           C  
ATOM    818  CG  GLN A  97      -3.366  -8.362  36.309  1.00  5.56           C  
ATOM    819  CD  GLN A  97      -2.988  -7.002  35.715  1.00  5.54           C  
ATOM    820  OE1 GLN A  97      -2.812  -6.022  36.436  1.00  7.19           O  
ATOM    821  NE2 GLN A  97      -2.900  -6.929  34.387  1.00  5.32           N  
ATOM    822  N   ARG A  98      -0.372  -7.853  39.851  1.00  6.46           N  
ATOM    823  CA  ARG A  98      -0.007  -7.959  41.263  1.00  6.69           C  
ATOM    824  C   ARG A  98      -1.265  -8.222  42.111  1.00  6.12           C  
ATOM    825  O   ARG A  98      -2.310  -7.613  41.877  1.00  6.47           O  
ATOM    826  CB  ARG A  98       0.798  -6.719  41.704  1.00  8.55           C  
ATOM    827  CG  ARG A  98       0.041  -5.384  41.799  1.00 10.84           C  
ATOM    828  CD  ARG A  98       0.992  -4.243  42.191  1.00 15.11           C  
ATOM    829  NE  ARG A  98       0.263  -3.043  42.622  1.00 17.56           N  
ATOM    830  CZ  ARG A  98       0.833  -1.901  43.044  1.00 17.99           C  
ATOM    831  NH1 ARG A  98       2.166  -1.754  43.069  1.00 19.22           N  
ATOM    832  NH2 ARG A  98       0.053  -0.895  43.456  1.00 19.38           N1+
ATOM    833  N   VAL A  99      -1.127  -9.155  43.060  1.00  5.61           N  
ATOM    834  CA  VAL A  99      -2.210  -9.656  43.901  1.00  5.07           C  
ATOM    835  C   VAL A  99      -2.278  -8.835  45.198  1.00  5.20           C  
ATOM    836  O   VAL A  99      -1.236  -8.597  45.806  1.00  5.33           O  
ATOM    837  CB  VAL A  99      -1.943 -11.148  44.257  1.00  4.87           C  
ATOM    838  CG1 VAL A  99      -2.939 -11.768  45.258  1.00  5.65           C  
ATOM    839  CG2 VAL A  99      -1.890 -12.004  42.982  1.00  5.69           C  
ATOM    840  N   LEU A 100      -3.496  -8.444  45.607  1.00  4.78           N  
ATOM    841  CA  LEU A 100      -3.760  -7.801  46.893  1.00  5.58           C  
ATOM    842  C   LEU A 100      -3.869  -8.871  47.987  1.00  5.44           C  
ATOM    843  O   LEU A 100      -4.610  -9.839  47.820  1.00  5.35           O  
ATOM    844  CB  LEU A 100      -5.048  -6.950  46.792  1.00  5.54           C  
ATOM    845  CG  LEU A 100      -5.399  -6.076  48.025  1.00  6.21           C  
ATOM    846  CD1 LEU A 100      -4.253  -5.146  48.474  1.00  6.95           C  
ATOM    847  CD2 LEU A 100      -6.696  -5.277  47.779  1.00  6.87           C  
ATOM    848  N   TYR A 101      -3.134  -8.653  49.083  1.00  5.66           N  
ATOM    849  CA  TYR A 101      -3.109  -9.498  50.274  1.00  6.19           C  
ATOM    850  C   TYR A 101      -3.712  -8.737  51.458  1.00  7.10           C  
ATOM    851  O   TYR A 101      -3.746  -7.506  51.447  1.00  7.28           O  
ATOM    852  CB  TYR A 101      -1.647  -9.891  50.583  1.00  6.68           C  
ATOM    853  CG  TYR A 101      -1.027 -10.831  49.566  1.00  6.45           C  
ATOM    854  CD1 TYR A 101      -0.460 -10.316  48.384  1.00  6.93           C  
ATOM    855  CD2 TYR A 101      -1.031 -12.224  49.786  1.00  7.85           C  
ATOM    856  CE1 TYR A 101       0.059 -11.188  47.409  1.00  8.29           C  
ATOM    857  CE2 TYR A 101      -0.499 -13.097  48.816  1.00  8.56           C  
ATOM    858  CZ  TYR A 101       0.036 -12.579  47.620  1.00  7.82           C  
ATOM    859  OH  TYR A 101       0.536 -13.421  46.670  1.00  9.90           O  
ATOM    860  N   VAL A 102      -4.146  -9.503  52.468  1.00  7.39           N  
ATOM    861  CA  VAL A 102      -4.612  -9.006  53.758  1.00  7.91           C  
ATOM    862  C   VAL A 102      -3.926  -9.795  54.888  1.00  9.36           C  
ATOM    863  O   VAL A 102      -3.681 -10.992  54.745  1.00  8.55           O  
ATOM    864  CB  VAL A 102      -6.161  -9.118  53.895  1.00  7.43           C  
ATOM    865  CG1 VAL A 102      -6.709 -10.558  53.868  1.00  7.92           C  
ATOM    866  CG2 VAL A 102      -6.701  -8.392  55.142  1.00  8.33           C  
ATOM    867  N   GLN A 103      -3.655  -9.096  55.997  1.00 10.75           N  
ATOM    868  CA  GLN A 103      -3.131  -9.648  57.242  1.00 13.15           C  
ATOM    869  C   GLN A 103      -3.724  -8.843  58.406  1.00 14.24           C  
ATOM    870  O   GLN A 103      -3.924  -7.635  58.281  1.00 13.39           O  
ATOM    871  CB  GLN A 103      -1.584  -9.641  57.221  1.00 14.11           C  
ATOM    872  CG  GLN A 103      -0.940  -8.242  57.117  1.00 15.29           C  
ATOM    873  CD  GLN A 103       0.582  -8.240  56.948  1.00 15.84           C  
ATOM    874  OE1 GLN A 103       1.139  -7.231  56.533  1.00 19.46           O  
ATOM    875  NE2 GLN A 103       1.279  -9.330  57.270  1.00 19.48           N  
ATOM    876  N   ASP A 104      -3.998  -9.531  59.523  1.00 16.38           N  
ATOM    877  CA  ASP A 104      -4.652  -8.961  60.711  1.00 18.32           C  
ATOM    878  C   ASP A 104      -3.703  -8.129  61.599  1.00 19.12           C  
ATOM    879  O   ASP A 104      -4.184  -7.372  62.441  1.00 20.06           O  
ATOM    880  CB  ASP A 104      -5.401 -10.039  61.531  1.00 18.98           C  
ATOM    881  CG  ASP A 104      -6.305 -10.953  60.688  1.00 20.92           C  
ATOM    882  OD1 ASP A 104      -6.912 -10.453  59.713  1.00 25.02           O  
ATOM    883  OD2 ASP A 104      -6.419 -12.139  61.064  1.00 27.78           O1-
ATOM    884  N   SER A 105      -2.386  -8.256  61.374  1.00 19.82           N  
ATOM    885  CA  SER A 105      -1.327  -7.455  61.984  1.00 20.85           C  
ATOM    886  C   SER A 105      -0.079  -7.503  61.088  1.00 21.44           C  
ATOM    887  O   SER A 105       0.025  -8.378  60.227  1.00 20.90           O  
ATOM    888  CB  SER A 105      -1.057  -7.917  63.436  1.00 20.99           C  
ATOM    889  OG  SER A 105      -0.399  -9.167  63.497  1.00 22.54           O  
ATOM    890  N   LEU A 106       0.853  -6.567  61.327  1.00 22.38           N  
ATOM    891  CA  LEU A 106       2.117  -6.420  60.594  1.00 23.10           C  
ATOM    892  C   LEU A 106       3.069  -7.630  60.737  1.00 23.68           C  
ATOM    893  O   LEU A 106       3.855  -7.879  59.824  1.00 24.37           O  
ATOM    894  CB  LEU A 106       2.782  -5.093  61.049  1.00 23.35           C  
ATOM    895  CG  LEU A 106       3.407  -4.240  59.923  1.00 24.10           C  
ATOM    896  CD1 LEU A 106       2.382  -3.849  58.837  1.00 22.78           C  
ATOM    897  CD2 LEU A 106       4.111  -2.996  60.505  1.00 23.23           C  
ATOM    898  N   GLU A 107       2.948  -8.370  61.855  1.00 24.03           N  
ATOM    899  CA  GLU A 107       3.658  -9.621  62.136  1.00 24.17           C  
ATOM    900  C   GLU A 107       2.850 -10.874  61.738  1.00 24.10           C  
ATOM    901  O   GLU A 107       3.437 -11.953  61.660  1.00 24.71           O  
ATOM    902  CB  GLU A 107       3.978  -9.686  63.645  1.00 24.43           C  
ATOM    903  CG  GLU A 107       4.906  -8.558  64.142  1.00  0.00           C  
ATOM    904  CD  GLU A 107       5.252  -8.655  65.633  1.00  0.00           C  
ATOM    905  OE1 GLU A 107       4.575  -9.422  66.353  1.00  0.00           O  
ATOM    906  OE2 GLU A 107       6.197  -7.940  66.031  1.00  0.00           O1-
ATOM    907  N   GLY A 108       1.531 -10.726  61.524  1.00 23.63           N  
ATOM    908  CA  GLY A 108       0.593 -11.819  61.266  1.00 22.96           C  
ATOM    909  C   GLY A 108       0.755 -12.388  59.850  1.00 22.12           C  
ATOM    910  O   GLY A 108       1.264 -11.717  58.951  1.00 21.78           O  
ATOM    911  N   GLU A 109       0.285 -13.632  59.658  1.00 21.24           N  
ATOM    912  CA  GLU A 109       0.306 -14.343  58.379  1.00 20.86           C  
ATOM    913  C   GLU A 109      -0.613 -13.678  57.340  1.00 19.01           C  
ATOM    914  O   GLU A 109      -1.780 -13.414  57.634  1.00 19.21           O  
ATOM    915  CB  GLU A 109      -0.048 -15.828  58.618  1.00 20.95           C  
ATOM    916  CG  GLU A 109      -0.061 -16.701  57.341  1.00 23.28           C  
ATOM    917  CD  GLU A 109      -0.343 -18.186  57.594  1.00 23.80           C  
ATOM    918  OE1 GLU A 109      -0.555 -18.562  58.769  1.00 28.24           O  
ATOM    919  OE2 GLU A 109      -0.343 -18.929  56.589  1.00 28.42           O1-
ATOM    920  N   ALA A 110      -0.056 -13.439  56.143  1.00 17.27           N  
ATOM    921  CA  ALA A 110      -0.776 -12.882  55.006  1.00 15.95           C  
ATOM    922  C   ALA A 110      -1.472 -13.978  54.191  1.00 14.98           C  
ATOM    923  O   ALA A 110      -0.930 -15.071  54.029  1.00 14.71           O  
ATOM    924  CB  ALA A 110       0.201 -12.084  54.134  1.00 15.70           C  
ATOM    925  N   ARG A 111      -2.655 -13.627  53.674  1.00 12.94           N  
ATOM    926  CA  ARG A 111      -3.491 -14.455  52.810  1.00 13.34           C  
ATOM    927  C   ARG A 111      -3.957 -13.595  51.627  1.00 11.17           C  
ATOM    928  O   ARG A 111      -4.093 -12.379  51.775  1.00  9.89           O  
ATOM    929  CB  ARG A 111      -4.671 -15.019  53.641  1.00 14.35           C  
ATOM    930  CG  ARG A 111      -5.632 -13.960  54.220  1.00 15.85           C  
ATOM    931  CD  ARG A 111      -6.732 -14.546  55.114  1.00 17.79           C  
ATOM    932  NE  ARG A 111      -7.495 -13.486  55.791  1.00 20.59           N  
ATOM    933  CZ  ARG A 111      -7.118 -12.828  56.904  1.00 21.84           C  
ATOM    934  NH1 ARG A 111      -5.981 -13.125  57.548  1.00 22.09           N  
ATOM    935  NH2 ARG A 111      -7.893 -11.849  57.388  1.00 22.97           N1+
ATOM    936  N   VAL A 112      -4.205 -14.244  50.478  1.00  9.74           N  
ATOM    937  CA  VAL A 112      -4.728 -13.608  49.266  1.00  8.77           C  
ATOM    938  C   VAL A 112      -6.145 -13.053  49.511  1.00  8.70           C  
ATOM    939  O   VAL A 112      -7.008 -13.785  49.997  1.00  9.87           O  
ATOM    940  CB  VAL A 112      -4.770 -14.608  48.074  1.00  8.46           C  
ATOM    941  CG1 VAL A 112      -5.525 -14.100  46.825  1.00  9.35           C  
ATOM    942  CG2 VAL A 112      -3.349 -15.041  47.672  1.00  9.51           C  
ATOM    943  N   PHE A 113      -6.331 -11.769  49.177  1.00  7.98           N  
ATOM    944  CA  PHE A 113      -7.583 -11.044  49.360  1.00  7.67           C  
ATOM    945  C   PHE A 113      -8.315 -10.842  48.026  1.00  7.79           C  
ATOM    946  O   PHE A 113      -9.507 -11.138  47.951  1.00  7.80           O  
ATOM    947  CB  PHE A 113      -7.290  -9.720  50.093  1.00  7.79           C  
ATOM    948  CG  PHE A 113      -8.514  -8.876  50.372  1.00  7.20           C  
ATOM    949  CD1 PHE A 113      -9.467  -9.319  51.310  1.00  8.68           C  
ATOM    950  CD2 PHE A 113      -8.788  -7.730  49.599  1.00  7.57           C  
ATOM    951  CE1 PHE A 113     -10.647  -8.614  51.480  1.00  9.07           C  
ATOM    952  CE2 PHE A 113      -9.961  -7.020  49.808  1.00  8.34           C  
ATOM    953  CZ  PHE A 113     -10.892  -7.465  50.738  1.00  8.87           C  
ATOM    954  N   LEU A 114      -7.585 -10.377  47.000  1.00  7.57           N  
ATOM    955  CA  LEU A 114      -8.095 -10.179  45.646  1.00  7.79           C  
ATOM    956  C   LEU A 114      -6.961 -10.480  44.660  1.00  7.18           C  
ATOM    957  O   LEU A 114      -5.911  -9.843  44.734  1.00  7.50           O  
ATOM    958  CB  LEU A 114      -8.668  -8.747  45.500  1.00  8.09           C  
ATOM    959  CG  LEU A 114      -9.232  -8.392  44.102  1.00 10.05           C  
ATOM    960  CD1 LEU A 114     -10.439  -9.275  43.719  1.00 13.60           C  
ATOM    961  CD2 LEU A 114      -9.555  -6.888  44.002  1.00 11.72           C  
ATOM    962  N   ASP A 115      -7.215 -11.435  43.754  1.00  7.12           N  
ATOM    963  CA  ASP A 115      -6.282 -11.907  42.736  1.00  6.68           C  
ATOM    964  C   ASP A 115      -6.916 -11.602  41.359  1.00  6.66           C  
ATOM    965  O   ASP A 115      -7.844 -12.310  40.967  1.00  6.79           O  
ATOM    966  CB  ASP A 115      -6.016 -13.422  42.944  1.00  5.96           C  
ATOM    967  CG  ASP A 115      -4.983 -14.051  42.000  1.00  7.26           C  
ATOM    968  OD1 ASP A 115      -4.419 -13.317  41.160  1.00  6.46           O  
ATOM    969  OD2 ASP A 115      -4.761 -15.271  42.147  1.00  9.89           O1-
ATOM    970  N   PRO A 116      -6.420 -10.568  40.639  1.00  6.36           N  
ATOM    971  CA  PRO A 116      -6.866 -10.287  39.260  1.00  6.62           C  
ATOM    972  C   PRO A 116      -6.450 -11.321  38.189  1.00  6.35           C  
ATOM    973  O   PRO A 116      -7.035 -11.298  37.106  1.00  6.25           O  
ATOM    974  CB  PRO A 116      -6.285  -8.895  38.951  1.00  7.10           C  
ATOM    975  CG  PRO A 116      -5.897  -8.302  40.296  1.00  7.98           C  
ATOM    976  CD  PRO A 116      -5.508  -9.526  41.111  1.00  6.83           C  
ATOM    977  N   ASN A 117      -5.463 -12.191  38.483  1.00  6.41           N  
ATOM    978  CA  ASN A 117      -4.921 -13.180  37.536  1.00  7.16           C  
ATOM    979  C   ASN A 117      -5.888 -14.332  37.224  1.00  7.77           C  
ATOM    980  O   ASN A 117      -5.771 -14.901  36.144  1.00  9.44           O  
ATOM    981  CB  ASN A 117      -3.590 -13.787  38.040  1.00  6.38           C  
ATOM    982  CG  ASN A 117      -2.482 -12.760  38.259  1.00  7.33           C  
ATOM    983  OD1 ASN A 117      -1.810 -12.357  37.314  1.00  7.20           O  
ATOM    984  ND2 ASN A 117      -2.277 -12.350  39.510  1.00  6.97           N  
ATOM    985  N   ILE A 118      -6.805 -14.665  38.149  1.00  7.82           N  
ATOM    986  CA  ILE A 118      -7.808 -15.722  37.964  1.00  8.52           C  
ATOM    987  C   ILE A 118      -9.094 -15.240  37.253  1.00  8.20           C  
ATOM    988  O   ILE A 118      -9.952 -16.069  36.949  1.00  8.91           O  
ATOM    989  CB  ILE A 118      -8.187 -16.393  39.315  1.00  8.74           C  
ATOM    990  CG1 ILE A 118      -8.738 -15.411  40.375  1.00  9.33           C  
ATOM    991  CG2 ILE A 118      -7.004 -17.207  39.870  1.00  9.95           C  
ATOM    992  CD1 ILE A 118      -9.443 -16.096  41.553  1.00 10.27           C  
ATOM    993  N   LEU A 119      -9.197 -13.929  36.973  1.00  7.61           N  
ATOM    994  CA  LEU A 119     -10.323 -13.307  36.268  1.00  7.39           C  
ATOM    995  C   LEU A 119     -10.187 -13.365  34.729  1.00  7.41           C  
ATOM    996  O   LEU A 119     -11.107 -12.928  34.038  1.00  7.62           O  
ATOM    997  CB  LEU A 119     -10.486 -11.850  36.763  1.00  7.63           C  
ATOM    998  CG  LEU A 119     -10.716 -11.701  38.287  1.00  7.34           C  
ATOM    999  CD1 LEU A 119     -10.747 -10.219  38.704  1.00  8.99           C  
ATOM   1000  CD2 LEU A 119     -11.969 -12.451  38.782  1.00  9.60           C  
ATOM   1001  N   SER A 120      -9.065 -13.905  34.219  1.00  7.30           N  
ATOM   1002  CA  SER A 120      -8.753 -14.079  32.797  1.00  7.97           C  
ATOM   1003  C   SER A 120      -7.572 -15.051  32.633  1.00  8.89           C  
ATOM   1004  O   SER A 120      -6.805 -15.240  33.574  1.00 10.04           O  
ATOM   1005  CB  SER A 120      -8.487 -12.704  32.141  1.00  8.23           C  
ATOM   1006  OG  SER A 120      -7.354 -12.065  32.694  1.00 10.14           O  
ATOM   1007  N   ASP A 121      -7.434 -15.644  31.436  1.00  8.94           N  
ATOM   1008  CA  ASP A 121      -6.367 -16.608  31.117  1.00  9.69           C  
ATOM   1009  C   ASP A 121      -5.061 -15.944  30.631  1.00  9.71           C  
ATOM   1010  O   ASP A 121      -4.036 -16.624  30.586  1.00 11.53           O  
ATOM   1011  CB  ASP A 121      -6.818 -17.703  30.117  1.00  9.58           C  
ATOM   1012  CG  ASP A 121      -8.095 -18.465  30.502  1.00 12.90           C  
ATOM   1013  OD1 ASP A 121      -8.489 -18.415  31.688  1.00 13.71           O  
ATOM   1014  OD2 ASP A 121      -8.629 -19.143  29.598  1.00 14.12           O1-
ATOM   1015  N   ASP A 122      -5.116 -14.648  30.285  1.00  8.83           N  
ATOM   1016  CA  ASP A 122      -4.002 -13.848  29.757  1.00  8.56           C  
ATOM   1017  C   ASP A 122      -3.605 -12.692  30.700  1.00  7.77           C  
ATOM   1018  O   ASP A 122      -2.606 -12.022  30.434  1.00  8.16           O  
ATOM   1019  CB  ASP A 122      -4.271 -13.331  28.315  1.00  8.66           C  
ATOM   1020  CG  ASP A 122      -5.685 -12.805  28.021  1.00 10.20           C  
ATOM   1021  OD1 ASP A 122      -6.403 -12.424  28.973  1.00  9.73           O  
ATOM   1022  OD2 ASP A 122      -6.004 -12.715  26.816  1.00 13.12           O1-
ATOM   1023  N   GLY A 123      -4.376 -12.478  31.781  1.00  7.08           N  
ATOM   1024  CA  GLY A 123      -4.150 -11.425  32.773  1.00  6.60           C  
ATOM   1025  C   GLY A 123      -4.593 -10.034  32.288  1.00  6.48           C  
ATOM   1026  O   GLY A 123      -4.263  -9.049  32.945  1.00  7.20           O  
ATOM   1027  N   THR A 124      -5.317  -9.936  31.159  1.00  6.61           N  
ATOM   1028  CA  THR A 124      -5.793  -8.677  30.570  1.00  6.99           C  
ATOM   1029  C   THR A 124      -6.959  -8.014  31.341  1.00  6.78           C  
ATOM   1030  O   THR A 124      -7.222  -6.837  31.090  1.00  7.10           O  
ATOM   1031  CB  THR A 124      -6.220  -8.874  29.093  1.00  7.38           C  
ATOM   1032  OG1 THR A 124      -7.328  -9.749  28.974  1.00  8.33           O  
ATOM   1033  CG2 THR A 124      -5.066  -9.354  28.199  1.00  9.11           C  
ATOM   1034  N   VAL A 125      -7.591  -8.728  32.292  1.00  6.01           N  
ATOM   1035  CA  VAL A 125      -8.456  -8.125  33.309  1.00  6.30           C  
ATOM   1036  C   VAL A 125      -7.575  -7.649  34.480  1.00  5.92           C  
ATOM   1037  O   VAL A 125      -6.864  -8.458  35.078  1.00  6.61           O  
ATOM   1038  CB  VAL A 125      -9.545  -9.105  33.831  1.00  6.49           C  
ATOM   1039  CG1 VAL A 125     -10.335  -8.571  35.047  1.00  8.57           C  
ATOM   1040  CG2 VAL A 125     -10.537  -9.457  32.709  1.00  6.92           C  
ATOM   1041  N   ALA A 126      -7.640  -6.339  34.753  1.00  5.43           N  
ATOM   1042  CA  ALA A 126      -6.806  -5.643  35.728  1.00  5.30           C  
ATOM   1043  C   ALA A 126      -7.661  -4.755  36.636  1.00  5.68           C  
ATOM   1044  O   ALA A 126      -8.740  -4.318  36.236  1.00  5.60           O  
ATOM   1045  CB  ALA A 126      -5.798  -4.782  34.954  1.00  5.89           C  
ATOM   1046  N   LEU A 127      -7.124  -4.467  37.831  1.00  6.54           N  
ATOM   1047  CA  LEU A 127      -7.683  -3.509  38.784  1.00  7.04           C  
ATOM   1048  C   LEU A 127      -7.489  -2.066  38.274  1.00  6.65           C  
ATOM   1049  O   LEU A 127      -6.381  -1.721  37.861  1.00  7.39           O  
ATOM   1050  CB  LEU A 127      -6.990  -3.743  40.148  1.00  7.54           C  
ATOM   1051  CG  LEU A 127      -7.499  -2.883  41.329  1.00  9.44           C  
ATOM   1052  CD1 LEU A 127      -8.946  -3.233  41.718  1.00 12.63           C  
ATOM   1053  CD2 LEU A 127      -6.562  -3.022  42.539  1.00 10.92           C  
ATOM   1054  N   ARG A 128      -8.554  -1.250  38.347  1.00  6.36           N  
ATOM   1055  CA  ARG A 128      -8.512   0.177  38.029  1.00  6.34           C  
ATOM   1056  C   ARG A 128      -9.345   0.935  39.072  1.00  5.86           C  
ATOM   1057  O   ARG A 128     -10.548   1.123  38.884  1.00  6.39           O  
ATOM   1058  CB  ARG A 128      -8.968   0.438  36.572  1.00  6.73           C  
ATOM   1059  CG  ARG A 128      -8.763   1.908  36.134  1.00  7.74           C  
ATOM   1060  CD  ARG A 128      -9.367   2.266  34.767  1.00  8.87           C  
ATOM   1061  NE  ARG A 128      -8.681   1.627  33.639  1.00 10.55           N  
ATOM   1062  CZ  ARG A 128      -7.647   2.130  32.947  1.00  9.76           C  
ATOM   1063  NH1 ARG A 128      -7.103   3.313  33.262  1.00 11.71           N  
ATOM   1064  NH2 ARG A 128      -7.159   1.437  31.912  1.00  8.78           N1+
ATOM   1065  N   GLY A 129      -8.672   1.348  40.157  1.00  5.87           N  
ATOM   1066  CA  GLY A 129      -9.256   2.107  41.261  1.00  5.59           C  
ATOM   1067  C   GLY A 129      -9.933   1.174  42.273  1.00  5.71           C  
ATOM   1068  O   GLY A 129     -10.416   0.094  41.932  1.00  4.48           O  
ATOM   1069  N   TYR A 130      -9.985   1.630  43.530  1.00  5.22           N  
ATOM   1070  CA  TYR A 130     -10.606   0.933  44.653  1.00  5.77           C  
ATOM   1071  C   TYR A 130     -10.820   1.920  45.808  1.00  5.30           C  
ATOM   1072  O   TYR A 130     -10.169   2.965  45.861  1.00  6.96           O  
ATOM   1073  CB  TYR A 130      -9.761  -0.300  45.076  1.00  6.34           C  
ATOM   1074  CG  TYR A 130      -8.394  -0.007  45.678  1.00  7.16           C  
ATOM   1075  CD1 TYR A 130      -8.251   0.178  47.070  1.00  8.32           C  
ATOM   1076  CD2 TYR A 130      -7.261   0.087  44.843  1.00  8.74           C  
ATOM   1077  CE1 TYR A 130      -6.989   0.471  47.621  1.00  9.09           C  
ATOM   1078  CE2 TYR A 130      -5.999   0.383  45.393  1.00  9.00           C  
ATOM   1079  CZ  TYR A 130      -5.864   0.583  46.782  1.00  8.37           C  
ATOM   1080  OH  TYR A 130      -4.648   0.892  47.318  1.00 12.15           O  
ATOM   1081  N   ALA A 131     -11.703   1.534  46.739  1.00  5.41           N  
ATOM   1082  CA  ALA A 131     -11.924   2.250  47.987  1.00  5.11           C  
ATOM   1083  C   ALA A 131     -12.495   1.299  49.033  1.00  4.67           C  
ATOM   1084  O   ALA A 131     -13.494   0.629  48.775  1.00  4.78           O  
ATOM   1085  CB  ALA A 131     -12.860   3.448  47.771  1.00  5.47           C  
ATOM   1086  N   PHE A 132     -11.873   1.317  50.218  1.00  5.23           N  
ATOM   1087  CA  PHE A 132     -12.398   0.706  51.433  1.00  5.53           C  
ATOM   1088  C   PHE A 132     -13.394   1.650  52.117  1.00  5.49           C  
ATOM   1089  O   PHE A 132     -13.231   2.870  52.046  1.00  6.15           O  
ATOM   1090  CB  PHE A 132     -11.230   0.389  52.386  1.00  5.26           C  
ATOM   1091  CG  PHE A 132     -10.372  -0.794  51.978  1.00  5.76           C  
ATOM   1092  CD1 PHE A 132      -9.355  -0.647  51.008  1.00  5.88           C  
ATOM   1093  CD2 PHE A 132     -10.677  -2.084  52.461  1.00  6.70           C  
ATOM   1094  CE1 PHE A 132      -8.618  -1.752  50.605  1.00  6.28           C  
ATOM   1095  CE2 PHE A 132      -9.928  -3.175  52.042  1.00  7.23           C  
ATOM   1096  CZ  PHE A 132      -8.897  -3.008  51.126  1.00  7.40           C  
ATOM   1097  N   SER A 133     -14.368   1.058  52.824  1.00  5.62           N  
ATOM   1098  CA  SER A 133     -15.232   1.745  53.784  1.00  5.40           C  
ATOM   1099  C   SER A 133     -14.435   2.276  54.992  1.00  5.71           C  
ATOM   1100  O   SER A 133     -13.307   1.837  55.225  1.00  6.06           O  
ATOM   1101  CB  SER A 133     -16.367   0.781  54.179  1.00  5.68           C  
ATOM   1102  OG  SER A 133     -15.886  -0.316  54.926  1.00  6.20           O  
ATOM   1103  N   GLU A 134     -15.032   3.228  55.728  1.00  5.12           N  
ATOM   1104  CA  GLU A 134     -14.385   3.929  56.842  1.00  5.93           C  
ATOM   1105  C   GLU A 134     -13.977   3.016  58.018  1.00  5.29           C  
ATOM   1106  O   GLU A 134     -12.921   3.240  58.610  1.00  6.69           O  
ATOM   1107  CB  GLU A 134     -15.286   5.106  57.284  1.00  6.44           C  
ATOM   1108  CG  GLU A 134     -14.720   6.006  58.405  1.00  8.91           C  
ATOM   1109  CD  GLU A 134     -13.426   6.747  58.044  1.00 12.31           C  
ATOM   1110  OE1 GLU A 134     -13.093   6.833  56.842  1.00 14.21           O  
ATOM   1111  OE2 GLU A 134     -12.790   7.247  58.995  1.00 16.73           O1-
ATOM   1112  N   ASP A 135     -14.792   1.983  58.296  1.00  5.29           N  
ATOM   1113  CA  ASP A 135     -14.511   0.926  59.276  1.00  4.70           C  
ATOM   1114  C   ASP A 135     -13.511  -0.132  58.757  1.00  4.97           C  
ATOM   1115  O   ASP A 135     -12.971  -0.882  59.568  1.00  5.41           O  
ATOM   1116  CB  ASP A 135     -15.795   0.237  59.818  1.00  5.25           C  
ATOM   1117  CG  ASP A 135     -16.829  -0.230  58.780  1.00  6.47           C  
ATOM   1118  OD1 ASP A 135     -16.499  -0.263  57.574  1.00  6.68           O  
ATOM   1119  OD2 ASP A 135     -17.936  -0.598  59.226  1.00  7.61           O1-
ATOM   1120  N   GLY A 136     -13.291  -0.181  57.430  1.00  4.34           N  
ATOM   1121  CA  GLY A 136     -12.399  -1.124  56.757  1.00  4.63           C  
ATOM   1122  C   GLY A 136     -13.005  -2.529  56.619  1.00  5.29           C  
ATOM   1123  O   GLY A 136     -12.255  -3.463  56.338  1.00  5.92           O  
ATOM   1124  N   GLU A 137     -14.325  -2.690  56.832  1.00  5.11           N  
ATOM   1125  CA  GLU A 137     -15.029  -3.976  56.794  1.00  4.94           C  
ATOM   1126  C   GLU A 137     -15.711  -4.268  55.443  1.00  4.63           C  
ATOM   1127  O   GLU A 137     -16.172  -5.393  55.252  1.00  4.82           O  
ATOM   1128  CB  GLU A 137     -16.045  -4.045  57.958  1.00  5.42           C  
ATOM   1129  CG  GLU A 137     -15.443  -3.876  59.374  1.00  6.76           C  
ATOM   1130  CD  GLU A 137     -14.377  -4.908  59.770  1.00  9.61           C  
ATOM   1131  OE1 GLU A 137     -14.384  -6.026  59.208  1.00  8.71           O  
ATOM   1132  OE2 GLU A 137     -13.552  -4.562  60.644  1.00 13.65           O1-
ATOM   1133  N   TYR A 138     -15.742  -3.286  54.526  1.00  5.09           N  
ATOM   1134  CA  TYR A 138     -16.238  -3.417  53.154  1.00  4.95           C  
ATOM   1135  C   TYR A 138     -15.257  -2.756  52.176  1.00  4.70           C  
ATOM   1136  O   TYR A 138     -14.430  -1.935  52.577  1.00  5.16           O  
ATOM   1137  CB  TYR A 138     -17.662  -2.832  53.037  1.00  5.92           C  
ATOM   1138  CG  TYR A 138     -18.722  -3.680  53.714  1.00  5.05           C  
ATOM   1139  CD1 TYR A 138     -19.094  -3.428  55.051  1.00  5.82           C  
ATOM   1140  CD2 TYR A 138     -19.314  -4.752  53.015  1.00  5.79           C  
ATOM   1141  CE1 TYR A 138     -20.035  -4.258  55.691  1.00  5.42           C  
ATOM   1142  CE2 TYR A 138     -20.264  -5.574  53.650  1.00  7.13           C  
ATOM   1143  CZ  TYR A 138     -20.616  -5.335  54.992  1.00  6.67           C  
ATOM   1144  OH  TYR A 138     -21.514  -6.151  55.614  1.00  7.75           O  
ATOM   1145  N   PHE A 139     -15.346  -3.180  50.908  1.00  5.09           N  
ATOM   1146  CA  PHE A 139     -14.366  -2.888  49.869  1.00  5.17           C  
ATOM   1147  C   PHE A 139     -15.032  -2.850  48.491  1.00  5.37           C  
ATOM   1148  O   PHE A 139     -15.633  -3.842  48.086  1.00  6.40           O  
ATOM   1149  CB  PHE A 139     -13.225  -3.926  49.968  1.00  5.61           C  
ATOM   1150  CG  PHE A 139     -12.200  -3.954  48.847  1.00  4.97           C  
ATOM   1151  CD1 PHE A 139     -11.259  -2.915  48.719  1.00  6.07           C  
ATOM   1152  CD2 PHE A 139     -12.209  -4.993  47.893  1.00  6.26           C  
ATOM   1153  CE1 PHE A 139     -10.286  -2.981  47.731  1.00  7.69           C  
ATOM   1154  CE2 PHE A 139     -11.231  -5.037  46.909  1.00  6.26           C  
ATOM   1155  CZ  PHE A 139     -10.262  -4.045  46.839  1.00  6.14           C  
ATOM   1156  N   ALA A 140     -14.872  -1.717  47.797  1.00  4.81           N  
ATOM   1157  CA  ALA A 140     -15.235  -1.521  46.397  1.00  4.70           C  
ATOM   1158  C   ALA A 140     -13.962  -1.568  45.543  1.00  4.59           C  
ATOM   1159  O   ALA A 140     -12.903  -1.152  46.014  1.00  4.43           O  
ATOM   1160  CB  ALA A 140     -15.897  -0.147  46.256  1.00  4.92           C  
ATOM   1161  N   TYR A 141     -14.090  -2.050  44.299  1.00  4.90           N  
ATOM   1162  CA  TYR A 141     -12.967  -2.201  43.377  1.00  4.64           C  
ATOM   1163  C   TYR A 141     -13.456  -2.209  41.927  1.00  4.84           C  
ATOM   1164  O   TYR A 141     -14.392  -2.938  41.603  1.00  4.57           O  
ATOM   1165  CB  TYR A 141     -12.149  -3.461  43.730  1.00  5.19           C  
ATOM   1166  CG  TYR A 141     -12.818  -4.807  43.498  1.00  5.20           C  
ATOM   1167  CD1 TYR A 141     -13.762  -5.301  44.422  1.00  4.95           C  
ATOM   1168  CD2 TYR A 141     -12.498  -5.567  42.354  1.00  5.89           C  
ATOM   1169  CE1 TYR A 141     -14.393  -6.538  44.195  1.00  5.96           C  
ATOM   1170  CE2 TYR A 141     -13.113  -6.816  42.140  1.00  6.39           C  
ATOM   1171  CZ  TYR A 141     -14.063  -7.301  43.058  1.00  6.01           C  
ATOM   1172  OH  TYR A 141     -14.670  -8.503  42.836  1.00  8.41           O  
ATOM   1173  N   GLY A 142     -12.777  -1.421  41.082  1.00  4.76           N  
ATOM   1174  CA  GLY A 142     -13.037  -1.333  39.652  1.00  4.76           C  
ATOM   1175  C   GLY A 142     -12.225  -2.398  38.914  1.00  4.85           C  
ATOM   1176  O   GLY A 142     -11.071  -2.649  39.257  1.00  4.80           O  
ATOM   1177  N   LEU A 143     -12.834  -2.984  37.874  1.00  4.47           N  
ATOM   1178  CA  LEU A 143     -12.224  -3.975  36.990  1.00  4.29           C  
ATOM   1179  C   LEU A 143     -12.307  -3.466  35.549  1.00  4.54           C  
ATOM   1180  O   LEU A 143     -13.391  -3.095  35.098  1.00  4.93           O  
ATOM   1181  CB  LEU A 143     -12.969  -5.320  37.121  1.00  4.43           C  
ATOM   1182  CG  LEU A 143     -12.803  -6.007  38.492  1.00  4.68           C  
ATOM   1183  CD1 LEU A 143     -13.772  -7.202  38.618  1.00  7.59           C  
ATOM   1184  CD2 LEU A 143     -11.333  -6.392  38.774  1.00  6.16           C  
ATOM   1185  N   SER A 144     -11.160  -3.493  34.859  1.00  4.83           N  
ATOM   1186  CA  SER A 144     -10.995  -3.039  33.484  1.00  4.83           C  
ATOM   1187  C   SER A 144     -10.478  -4.196  32.625  1.00  4.82           C  
ATOM   1188  O   SER A 144      -9.351  -4.649  32.833  1.00  5.22           O  
ATOM   1189  CB  SER A 144     -10.009  -1.859  33.466  1.00  5.41           C  
ATOM   1190  OG  SER A 144     -10.694  -0.665  33.773  1.00  7.44           O  
ATOM   1191  N   ALA A 145     -11.313  -4.637  31.672  1.00  4.86           N  
ATOM   1192  CA  ALA A 145     -10.984  -5.674  30.699  1.00  4.87           C  
ATOM   1193  C   ALA A 145     -10.271  -5.071  29.482  1.00  5.36           C  
ATOM   1194  O   ALA A 145     -10.708  -4.042  28.964  1.00  5.37           O  
ATOM   1195  CB  ALA A 145     -12.279  -6.379  30.270  1.00  5.61           C  
ATOM   1196  N   SER A 146      -9.198  -5.748  29.039  1.00  5.79           N  
ATOM   1197  CA  SER A 146      -8.392  -5.428  27.855  1.00  6.24           C  
ATOM   1198  C   SER A 146      -7.696  -4.049  27.906  1.00  6.02           C  
ATOM   1199  O   SER A 146      -7.463  -3.451  26.860  1.00  6.50           O  
ATOM   1200  CB  SER A 146      -9.218  -5.652  26.564  1.00  7.14           C  
ATOM   1201  OG  SER A 146      -9.442  -7.033  26.360  1.00  7.95           O  
ATOM   1202  N   GLY A 147      -7.367  -3.564  29.117  1.00  5.47           N  
ATOM   1203  CA  GLY A 147      -6.648  -2.305  29.343  1.00  5.69           C  
ATOM   1204  C   GLY A 147      -7.489  -1.037  29.090  1.00  5.07           C  
ATOM   1205  O   GLY A 147      -6.930   0.058  29.136  1.00  5.92           O  
ATOM   1206  N   SER A 148      -8.802  -1.168  28.828  1.00  4.68           N  
ATOM   1207  CA  SER A 148      -9.747  -0.070  28.606  1.00  4.29           C  
ATOM   1208  C   SER A 148      -9.958   0.797  29.864  1.00  4.84           C  
ATOM   1209  O   SER A 148      -9.923   0.272  30.977  1.00  5.00           O  
ATOM   1210  CB  SER A 148     -11.073  -0.688  28.110  1.00  4.54           C  
ATOM   1211  OG  SER A 148     -12.122   0.252  28.004  1.00  5.25           O  
ATOM   1212  N   ASP A 149     -10.224   2.098  29.656  1.00  4.78           N  
ATOM   1213  CA  ASP A 149     -10.661   3.044  30.690  1.00  4.89           C  
ATOM   1214  C   ASP A 149     -12.044   2.727  31.291  1.00  4.70           C  
ATOM   1215  O   ASP A 149     -12.278   3.140  32.427  1.00  5.39           O  
ATOM   1216  CB  ASP A 149     -10.611   4.523  30.236  1.00  4.58           C  
ATOM   1217  CG  ASP A 149      -9.228   5.036  29.824  1.00  5.28           C  
ATOM   1218  OD1 ASP A 149      -8.229   4.622  30.454  1.00  5.57           O  
ATOM   1219  OD2 ASP A 149      -9.202   5.961  28.985  1.00  5.07           O1-
ATOM   1220  N   TRP A 150     -12.919   1.997  30.566  1.00  4.28           N  
ATOM   1221  CA  TRP A 150     -14.194   1.496  31.094  1.00  5.18           C  
ATOM   1222  C   TRP A 150     -13.982   0.543  32.281  1.00  4.72           C  
ATOM   1223  O   TRP A 150     -13.197  -0.402  32.185  1.00  4.98           O  
ATOM   1224  CB  TRP A 150     -15.040   0.799  30.008  1.00  5.34           C  
ATOM   1225  CG  TRP A 150     -15.643   1.673  28.949  1.00  5.53           C  
ATOM   1226  CD1 TRP A 150     -15.247   1.732  27.658  1.00  6.22           C  
ATOM   1227  CD2 TRP A 150     -16.733   2.641  29.074  1.00  5.28           C  
ATOM   1228  NE1 TRP A 150     -16.030   2.634  26.972  1.00  5.95           N  
ATOM   1229  CE2 TRP A 150     -16.962   3.230  27.792  1.00  6.30           C  
ATOM   1230  CE3 TRP A 150     -17.544   3.098  30.141  1.00  4.90           C  
ATOM   1231  CZ2 TRP A 150     -17.938   4.218  27.578  1.00  5.89           C  
ATOM   1232  CZ3 TRP A 150     -18.512   4.105  29.941  1.00  5.88           C  
ATOM   1233  CH2 TRP A 150     -18.710   4.665  28.665  1.00  6.45           C  
ATOM   1234  N   VAL A 151     -14.698   0.842  33.371  1.00  4.56           N  
ATOM   1235  CA  VAL A 151     -14.659   0.147  34.649  1.00  5.29           C  
ATOM   1236  C   VAL A 151     -16.026  -0.500  34.923  1.00  4.74           C  
ATOM   1237  O   VAL A 151     -17.066   0.057  34.564  1.00  4.39           O  
ATOM   1238  CB  VAL A 151     -14.329   1.157  35.795  1.00  5.15           C  
ATOM   1239  CG1 VAL A 151     -14.620   0.671  37.228  1.00  7.08           C  
ATOM   1240  CG2 VAL A 151     -12.866   1.609  35.717  1.00  6.68           C  
ATOM   1241  N   THR A 152     -15.980  -1.647  35.613  1.00  4.62           N  
ATOM   1242  CA  THR A 152     -17.120  -2.265  36.275  1.00  4.82           C  
ATOM   1243  C   THR A 152     -16.750  -2.398  37.762  1.00  4.19           C  
ATOM   1244  O   THR A 152     -15.873  -3.200  38.089  1.00  4.02           O  
ATOM   1245  CB  THR A 152     -17.415  -3.673  35.694  1.00  5.01           C  
ATOM   1246  OG1 THR A 152     -17.808  -3.532  34.344  1.00  7.34           O  
ATOM   1247  CG2 THR A 152     -18.531  -4.448  36.415  1.00  7.15           C  
ATOM   1248  N   ILE A 153     -17.388  -1.590  38.629  1.00  3.67           N  
ATOM   1249  CA  ILE A 153     -17.156  -1.643  40.076  1.00  4.41           C  
ATOM   1250  C   ILE A 153     -17.943  -2.819  40.672  1.00  4.58           C  
ATOM   1251  O   ILE A 153     -19.154  -2.891  40.480  1.00  4.79           O  
ATOM   1252  CB  ILE A 153     -17.560  -0.349  40.850  1.00  3.93           C  
ATOM   1253  CG1 ILE A 153     -16.893   0.906  40.248  1.00  4.54           C  
ATOM   1254  CG2 ILE A 153     -17.240  -0.442  42.364  1.00  5.50           C  
ATOM   1255  CD1 ILE A 153     -17.336   2.230  40.897  1.00  5.62           C  
ATOM   1256  N   LYS A 154     -17.232  -3.687  41.401  1.00  5.24           N  
ATOM   1257  CA  LYS A 154     -17.796  -4.773  42.196  1.00  5.42           C  
ATOM   1258  C   LYS A 154     -17.446  -4.553  43.673  1.00  4.90           C  
ATOM   1259  O   LYS A 154     -16.555  -3.762  43.985  1.00  4.82           O  
ATOM   1260  CB  LYS A 154     -17.251  -6.117  41.683  1.00  6.65           C  
ATOM   1261  CG  LYS A 154     -17.687  -6.434  40.244  1.00  8.07           C  
ATOM   1262  CD  LYS A 154     -17.479  -7.911  39.887  1.00  7.98           C  
ATOM   1263  CE  LYS A 154     -17.866  -8.225  38.438  1.00 12.15           C  
ATOM   1264  NZ  LYS A 154     -17.694  -9.658  38.147  1.00 14.88           N1+
ATOM   1265  N   PHE A 155     -18.186  -5.243  44.554  1.00  4.86           N  
ATOM   1266  CA  PHE A 155     -18.109  -5.072  46.004  1.00  5.45           C  
ATOM   1267  C   PHE A 155     -17.819  -6.404  46.708  1.00  5.75           C  
ATOM   1268  O   PHE A 155     -18.236  -7.461  46.233  1.00  5.84           O  
ATOM   1269  CB  PHE A 155     -19.427  -4.454  46.515  1.00  5.27           C  
ATOM   1270  CG  PHE A 155     -19.648  -2.995  46.145  1.00  4.68           C  
ATOM   1271  CD1 PHE A 155     -20.100  -2.642  44.855  1.00  4.92           C  
ATOM   1272  CD2 PHE A 155     -19.273  -1.969  47.038  1.00  5.57           C  
ATOM   1273  CE1 PHE A 155     -20.239  -1.308  44.505  1.00  5.59           C  
ATOM   1274  CE2 PHE A 155     -19.430  -0.638  46.673  1.00  5.68           C  
ATOM   1275  CZ  PHE A 155     -19.913  -0.309  45.413  1.00  5.58           C  
ATOM   1276  N   MET A 156     -17.130  -6.303  47.853  1.00  5.67           N  
ATOM   1277  CA  MET A 156     -16.827  -7.393  48.776  1.00  6.57           C  
ATOM   1278  C   MET A 156     -17.035  -6.912  50.219  1.00  6.53           C  
ATOM   1279  O   MET A 156     -16.777  -5.745  50.517  1.00  5.98           O  
ATOM   1280  CB  MET A 156     -15.355  -7.832  48.614  1.00  7.06           C  
ATOM   1281  CG  MET A 156     -15.052  -8.677  47.368  1.00  8.69           C  
ATOM   1282  SD  MET A 156     -13.303  -8.673  46.883  1.00 11.85           S  
ATOM   1283  CE  MET A 156     -12.570  -9.557  48.283  1.00 10.60           C  
ATOM   1284  N   LYS A 157     -17.396  -7.856  51.102  1.00  5.99           N  
ATOM   1285  CA  LYS A 157     -17.161  -7.744  52.539  1.00  6.66           C  
ATOM   1286  C   LYS A 157     -15.739  -8.255  52.813  1.00  5.83           C  
ATOM   1287  O   LYS A 157     -15.384  -9.338  52.344  1.00  5.93           O  
ATOM   1288  CB  LYS A 157     -18.215  -8.553  53.322  1.00  6.35           C  
ATOM   1289  CG  LYS A 157     -18.132  -8.322  54.846  1.00  7.56           C  
ATOM   1290  CD  LYS A 157     -19.212  -9.052  55.659  1.00 10.00           C  
ATOM   1291  CE  LYS A 157     -18.987 -10.568  55.753  1.00 13.12           C  
ATOM   1292  NZ  LYS A 157     -19.985 -11.202  56.630  1.00 13.71           N1+
ATOM   1293  N   VAL A 158     -14.956  -7.461  53.556  1.00  5.78           N  
ATOM   1294  CA  VAL A 158     -13.545  -7.727  53.838  1.00  6.35           C  
ATOM   1295  C   VAL A 158     -13.318  -8.980  54.706  1.00  6.55           C  
ATOM   1296  O   VAL A 158     -12.379  -9.731  54.437  1.00  6.89           O  
ATOM   1297  CB  VAL A 158     -12.863  -6.493  54.492  1.00  5.68           C  
ATOM   1298  CG1 VAL A 158     -11.478  -6.749  55.113  1.00  7.02           C  
ATOM   1299  CG2 VAL A 158     -12.769  -5.335  53.484  1.00  6.89           C  
ATOM   1300  N   ASP A 159     -14.194  -9.194  55.702  1.00  7.86           N  
ATOM   1301  CA  ASP A 159     -14.182 -10.368  56.571  1.00  9.62           C  
ATOM   1302  C   ASP A 159     -14.596 -11.614  55.761  1.00  9.58           C  
ATOM   1303  O   ASP A 159     -15.724 -11.678  55.270  1.00 10.68           O  
ATOM   1304  CB  ASP A 159     -15.079 -10.149  57.813  1.00 10.21           C  
ATOM   1305  CG  ASP A 159     -14.957 -11.236  58.889  1.00 14.41           C  
ATOM   1306  OD1 ASP A 159     -13.896 -11.898  58.941  1.00 16.70           O  
ATOM   1307  OD2 ASP A 159     -15.903 -11.325  59.700  1.00 21.15           O1-
ATOM   1308  N   GLY A 160     -13.650 -12.555  55.610  1.00  9.86           N  
ATOM   1309  CA  GLY A 160     -13.814 -13.786  54.836  1.00  9.85           C  
ATOM   1310  C   GLY A 160     -13.700 -13.578  53.313  1.00 10.20           C  
ATOM   1311  O   GLY A 160     -13.852 -14.556  52.582  1.00 10.61           O  
ATOM   1312  N   ALA A 161     -13.449 -12.339  52.838  1.00  9.69           N  
ATOM   1313  CA  ALA A 161     -13.300 -11.933  51.431  1.00  9.32           C  
ATOM   1314  C   ALA A 161     -14.515 -12.290  50.541  1.00  9.41           C  
ATOM   1315  O   ALA A 161     -14.340 -12.685  49.389  1.00 10.08           O  
ATOM   1316  CB  ALA A 161     -11.963 -12.462  50.870  1.00  9.90           C  
ATOM   1317  N   LYS A 162     -15.725 -12.168  51.113  1.00  8.97           N  
ATOM   1318  CA  LYS A 162     -16.996 -12.563  50.504  1.00  9.29           C  
ATOM   1319  C   LYS A 162     -17.434 -11.558  49.428  1.00  9.14           C  
ATOM   1320  O   LYS A 162     -17.624 -10.390  49.758  1.00  8.76           O  
ATOM   1321  CB  LYS A 162     -18.079 -12.644  51.607  1.00  9.98           C  
ATOM   1322  CG  LYS A 162     -17.769 -13.587  52.785  1.00 12.91           C  
ATOM   1323  CD  LYS A 162     -17.615 -15.061  52.384  1.00 15.63           C  
ATOM   1324  CE  LYS A 162     -17.449 -15.978  53.602  1.00 16.67           C  
ATOM   1325  NZ  LYS A 162     -17.336 -17.389  53.198  1.00 19.77           N1+
ATOM   1326  N   GLU A 163     -17.630 -12.031  48.185  1.00  9.31           N  
ATOM   1327  CA  GLU A 163     -18.191 -11.245  47.079  1.00  9.54           C  
ATOM   1328  C   GLU A 163     -19.676 -10.916  47.326  1.00  8.64           C  
ATOM   1329  O   GLU A 163     -20.439 -11.812  47.689  1.00 10.20           O  
ATOM   1330  CB  GLU A 163     -17.971 -12.012  45.754  1.00  9.94           C  
ATOM   1331  CG  GLU A 163     -18.535 -11.313  44.493  1.00 14.36           C  
ATOM   1332  CD  GLU A 163     -18.248 -12.065  43.188  1.00  0.00           C  
ATOM   1333  OE1 GLU A 163     -18.159 -13.312  43.237  1.00  0.00           O  
ATOM   1334  OE2 GLU A 163     -18.136 -11.373  42.152  1.00  0.00           O1-
ATOM   1335  N   LEU A 164     -20.049  -9.644  47.108  1.00  7.07           N  
ATOM   1336  CA  LEU A 164     -21.423  -9.149  47.234  1.00  5.98           C  
ATOM   1337  C   LEU A 164     -22.112  -9.107  45.850  1.00  6.20           C  
ATOM   1338  O   LEU A 164     -21.407  -9.026  44.842  1.00  6.27           O  
ATOM   1339  CB  LEU A 164     -21.410  -7.737  47.865  1.00  6.23           C  
ATOM   1340  CG  LEU A 164     -20.742  -7.632  49.256  1.00  7.02           C  
ATOM   1341  CD1 LEU A 164     -20.755  -6.171  49.749  1.00  8.40           C  
ATOM   1342  CD2 LEU A 164     -21.343  -8.606  50.292  1.00  8.68           C  
ATOM   1343  N   PRO A 165     -23.470  -9.120  45.808  1.00  6.82           N  
ATOM   1344  CA  PRO A 165     -24.230  -9.035  44.539  1.00  7.20           C  
ATOM   1345  C   PRO A 165     -24.082  -7.726  43.740  1.00  7.01           C  
ATOM   1346  O   PRO A 165     -24.364  -7.732  42.543  1.00  8.17           O  
ATOM   1347  CB  PRO A 165     -25.700  -9.234  44.961  1.00  7.91           C  
ATOM   1348  CG  PRO A 165     -25.639  -9.882  46.331  1.00  8.80           C  
ATOM   1349  CD  PRO A 165     -24.386  -9.275  46.941  1.00  7.32           C  
ATOM   1350  N   ASP A 166     -23.690  -6.635  44.421  1.00  6.36           N  
ATOM   1351  CA  ASP A 166     -23.592  -5.274  43.891  1.00  6.16           C  
ATOM   1352  C   ASP A 166     -22.578  -5.145  42.744  1.00  5.99           C  
ATOM   1353  O   ASP A 166     -21.416  -5.522  42.909  1.00  6.64           O  
ATOM   1354  CB  ASP A 166     -23.273  -4.218  44.973  1.00  5.66           C  
ATOM   1355  CG  ASP A 166     -24.121  -4.278  46.245  1.00  7.20           C  
ATOM   1356  OD1 ASP A 166     -24.103  -5.327  46.927  1.00  8.02           O  
ATOM   1357  OD2 ASP A 166     -24.707  -3.223  46.567  1.00  7.15           O1-
ATOM   1358  N   VAL A 167     -23.052  -4.586  41.619  1.00  6.15           N  
ATOM   1359  CA  VAL A 167     -22.264  -4.294  40.424  1.00  6.35           C  
ATOM   1360  C   VAL A 167     -22.730  -2.938  39.857  1.00  6.43           C  
ATOM   1361  O   VAL A 167     -23.937  -2.704  39.772  1.00  7.01           O  
ATOM   1362  CB  VAL A 167     -22.437  -5.386  39.323  1.00  6.97           C  
ATOM   1363  CG1 VAL A 167     -21.693  -5.065  38.010  1.00  8.81           C  
ATOM   1364  CG2 VAL A 167     -21.998  -6.780  39.809  1.00  8.88           C  
ATOM   1365  N   LEU A 168     -21.766  -2.088  39.461  1.00  5.91           N  
ATOM   1366  CA  LEU A 168     -22.009  -0.800  38.807  1.00  5.78           C  
ATOM   1367  C   LEU A 168     -21.307  -0.799  37.445  1.00  6.23           C  
ATOM   1368  O   LEU A 168     -20.096  -1.010  37.391  1.00  5.73           O  
ATOM   1369  CB  LEU A 168     -21.476   0.373  39.666  1.00  5.26           C  
ATOM   1370  CG  LEU A 168     -21.974   0.425  41.127  1.00  5.52           C  
ATOM   1371  CD1 LEU A 168     -21.205   1.499  41.925  1.00  4.88           C  
ATOM   1372  CD2 LEU A 168     -23.502   0.609  41.209  1.00  8.67           C  
ATOM   1373  N   GLU A 169     -22.079  -0.530  36.383  1.00  6.67           N  
ATOM   1374  CA  GLU A 169     -21.623  -0.454  34.994  1.00  8.37           C  
ATOM   1375  C   GLU A 169     -21.621   1.002  34.494  1.00  7.33           C  
ATOM   1376  O   GLU A 169     -22.140   1.893  35.168  1.00  6.27           O  
ATOM   1377  CB  GLU A 169     -22.544  -1.337  34.126  1.00  8.28           C  
ATOM   1378  CG  GLU A 169     -22.518  -2.827  34.530  1.00 11.72           C  
ATOM   1379  CD  GLU A 169     -23.389  -3.732  33.654  1.00 14.70           C  
ATOM   1380  OE1 GLU A 169     -23.943  -3.235  32.649  1.00 24.02           O  
ATOM   1381  OE2 GLU A 169     -23.481  -4.926  34.012  1.00 24.55           O1-
ATOM   1382  N   ARG A 170     -21.006   1.213  33.316  1.00  7.44           N  
ATOM   1383  CA  ARG A 170     -20.816   2.509  32.642  1.00  7.73           C  
ATOM   1384  C   ARG A 170     -19.948   3.517  33.421  1.00  7.06           C  
ATOM   1385  O   ARG A 170     -20.044   4.723  33.186  1.00  7.04           O  
ATOM   1386  CB  ARG A 170     -22.158   3.130  32.197  1.00  9.05           C  
ATOM   1387  CG  ARG A 170     -22.922   2.270  31.180  1.00 13.21           C  
ATOM   1388  CD  ARG A 170     -23.952   3.083  30.383  1.00 18.14           C  
ATOM   1389  NE  ARG A 170     -23.304   4.086  29.525  1.00 19.58           N  
ATOM   1390  CZ  ARG A 170     -22.630   3.853  28.387  1.00 20.53           C  
ATOM   1391  NH1 ARG A 170     -22.519   2.618  27.884  1.00 19.37           N  
ATOM   1392  NH2 ARG A 170     -22.058   4.877  27.745  1.00 20.60           N1+
ATOM   1393  N   VAL A 171     -19.095   3.000  34.312  1.00  5.52           N  
ATOM   1394  CA  VAL A 171     -18.157   3.777  35.105  1.00  5.30           C  
ATOM   1395  C   VAL A 171     -16.900   4.055  34.257  1.00  5.62           C  
ATOM   1396  O   VAL A 171     -16.365   3.129  33.650  1.00  5.57           O  
ATOM   1397  CB  VAL A 171     -17.771   2.983  36.385  1.00  4.46           C  
ATOM   1398  CG1 VAL A 171     -16.759   3.700  37.292  1.00  6.05           C  
ATOM   1399  CG2 VAL A 171     -19.023   2.608  37.203  1.00  5.81           C  
ATOM   1400  N   LYS A 172     -16.453   5.317  34.233  1.00  5.27           N  
ATOM   1401  CA  LYS A 172     -15.194   5.734  33.616  1.00  6.28           C  
ATOM   1402  C   LYS A 172     -14.782   7.071  34.247  1.00  5.43           C  
ATOM   1403  O   LYS A 172     -15.631   7.951  34.400  1.00  4.82           O  
ATOM   1404  CB  LYS A 172     -15.302   5.809  32.067  1.00  6.80           C  
ATOM   1405  CG  LYS A 172     -13.951   6.108  31.383  1.00  8.02           C  
ATOM   1406  CD  LYS A 172     -13.980   6.374  29.869  1.00 10.31           C  
ATOM   1407  CE  LYS A 172     -14.535   5.222  29.035  1.00 12.23           C  
ATOM   1408  NZ  LYS A 172     -14.202   5.374  27.608  1.00  8.87           N1+
ATOM   1409  N   PHE A 173     -13.483   7.190  34.582  1.00  5.08           N  
ATOM   1410  CA  PHE A 173     -12.820   8.366  35.172  1.00  5.24           C  
ATOM   1411  C   PHE A 173     -13.467   8.789  36.505  1.00  4.84           C  
ATOM   1412  O   PHE A 173     -13.779   9.964  36.706  1.00  4.76           O  
ATOM   1413  CB  PHE A 173     -12.769   9.531  34.155  1.00  5.64           C  
ATOM   1414  CG  PHE A 173     -12.191   9.180  32.797  1.00  5.72           C  
ATOM   1415  CD1 PHE A 173     -10.941   8.536  32.682  1.00  6.37           C  
ATOM   1416  CD2 PHE A 173     -12.880   9.559  31.627  1.00  7.77           C  
ATOM   1417  CE1 PHE A 173     -10.422   8.250  31.426  1.00  8.27           C  
ATOM   1418  CE2 PHE A 173     -12.355   9.242  30.384  1.00  7.60           C  
ATOM   1419  CZ  PHE A 173     -11.129   8.596  30.282  1.00  7.64           C  
ATOM   1420  N   SER A 174     -13.714   7.784  37.356  1.00  4.32           N  
ATOM   1421  CA  SER A 174     -14.629   7.866  38.483  1.00  3.86           C  
ATOM   1422  C   SER A 174     -13.901   7.985  39.824  1.00  4.25           C  
ATOM   1423  O   SER A 174     -12.865   7.352  40.027  1.00  5.38           O  
ATOM   1424  CB  SER A 174     -15.502   6.598  38.430  1.00  4.49           C  
ATOM   1425  OG  SER A 174     -16.440   6.514  39.482  1.00  4.66           O  
ATOM   1426  N   CYS A 175     -14.541   8.728  40.740  1.00  4.42           N  
ATOM   1427  CA  CYS A 175     -14.266   8.701  42.173  1.00  4.53           C  
ATOM   1428  C   CYS A 175     -14.782   7.392  42.806  1.00  4.38           C  
ATOM   1429  O   CYS A 175     -15.674   6.744  42.256  1.00  4.49           O  
ATOM   1430  CB  CYS A 175     -14.856   9.952  42.865  1.00  4.46           C  
ATOM   1431  SG  CYS A 175     -16.676   9.950  42.976  1.00  5.50           S  
ATOM   1432  N   MET A 176     -14.227   7.047  43.973  1.00  4.93           N  
ATOM   1433  CA  MET A 176     -14.729   5.989  44.845  1.00  5.52           C  
ATOM   1434  C   MET A 176     -14.549   6.505  46.275  1.00  5.83           C  
ATOM   1435  O   MET A 176     -13.418   6.555  46.758  1.00  7.51           O  
ATOM   1436  CB  MET A 176     -14.008   4.644  44.592  1.00  5.66           C  
ATOM   1437  CG  MET A 176     -14.186   4.081  43.175  1.00  6.59           C  
ATOM   1438  SD  MET A 176     -13.655   2.360  42.981  1.00  9.93           S  
ATOM   1439  CE  MET A 176     -13.392   2.342  41.189  1.00  9.90           C  
ATOM   1440  N   ALA A 177     -15.656   6.948  46.890  1.00  5.31           N  
ATOM   1441  CA  ALA A 177     -15.641   7.624  48.184  1.00  5.17           C  
ATOM   1442  C   ALA A 177     -16.857   7.202  49.009  1.00  4.52           C  
ATOM   1443  O   ALA A 177     -17.966   7.664  48.744  1.00  4.34           O  
ATOM   1444  CB  ALA A 177     -15.587   9.144  47.963  1.00  6.32           C  
ATOM   1445  N   TRP A 178     -16.616   6.322  49.994  1.00  4.34           N  
ATOM   1446  CA  TRP A 178     -17.615   5.867  50.959  1.00  4.22           C  
ATOM   1447  C   TRP A 178     -18.001   6.979  51.939  1.00  5.19           C  
ATOM   1448  O   TRP A 178     -17.117   7.646  52.478  1.00  5.20           O  
ATOM   1449  CB  TRP A 178     -17.091   4.646  51.737  1.00  4.65           C  
ATOM   1450  CG  TRP A 178     -16.952   3.363  50.973  1.00  5.52           C  
ATOM   1451  CD1 TRP A 178     -15.935   3.047  50.140  1.00  6.38           C  
ATOM   1452  CD2 TRP A 178     -17.852   2.211  50.959  1.00  5.13           C  
ATOM   1453  NE1 TRP A 178     -16.115   1.769  49.655  1.00  5.12           N  
ATOM   1454  CE2 TRP A 178     -17.278   1.201  50.129  1.00  4.64           C  
ATOM   1455  CE3 TRP A 178     -19.085   1.904  51.583  1.00  6.12           C  
ATOM   1456  CZ2 TRP A 178     -17.884  -0.054  49.943  1.00  5.22           C  
ATOM   1457  CZ3 TRP A 178     -19.712   0.656  51.390  1.00  6.65           C  
ATOM   1458  CH2 TRP A 178     -19.112  -0.324  50.576  1.00  6.03           C  
ATOM   1459  N   THR A 179     -19.311   7.091  52.201  1.00  4.51           N  
ATOM   1460  CA  THR A 179     -19.855   7.834  53.336  1.00  4.47           C  
ATOM   1461  C   THR A 179     -19.596   7.041  54.630  1.00  5.24           C  
ATOM   1462  O   THR A 179     -19.698   5.812  54.633  1.00  5.60           O  
ATOM   1463  CB  THR A 179     -21.375   8.074  53.167  1.00  4.53           C  
ATOM   1464  OG1 THR A 179     -22.088   6.873  52.937  1.00  5.11           O  
ATOM   1465  CG2 THR A 179     -21.678   9.053  52.029  1.00  4.75           C  
ATOM   1466  N   HIS A 180     -19.215   7.774  55.688  1.00  5.87           N  
ATOM   1467  CA  HIS A 180     -18.675   7.238  56.943  1.00  6.10           C  
ATOM   1468  C   HIS A 180     -19.681   6.461  57.818  1.00  6.58           C  
ATOM   1469  O   HIS A 180     -19.247   5.803  58.764  1.00  7.41           O  
ATOM   1470  CB  HIS A 180     -17.978   8.372  57.728  1.00  6.49           C  
ATOM   1471  CG  HIS A 180     -16.672   8.879  57.150  1.00  6.67           C  
ATOM   1472  ND1 HIS A 180     -16.368   8.868  55.783  1.00  8.56           N  
ATOM   1473  CD2 HIS A 180     -15.601   9.429  57.829  1.00  7.69           C  
ATOM   1474  CE1 HIS A 180     -15.148   9.382  55.695  1.00  8.38           C  
ATOM   1475  NE2 HIS A 180     -14.650   9.743  56.877  1.00  9.04           N  
ATOM   1476  N   ASP A 181     -20.981   6.494  57.469  1.00  6.12           N  
ATOM   1477  CA  ASP A 181     -22.025   5.617  58.022  1.00  6.13           C  
ATOM   1478  C   ASP A 181     -21.903   4.154  57.530  1.00  6.36           C  
ATOM   1479  O   ASP A 181     -22.483   3.266  58.154  1.00  7.16           O  
ATOM   1480  CB  ASP A 181     -23.465   6.151  57.771  1.00  6.50           C  
ATOM   1481  CG  ASP A 181     -23.812   6.565  56.332  1.00  6.46           C  
ATOM   1482  OD1 ASP A 181     -23.061   6.188  55.406  1.00  5.82           O  
ATOM   1483  OD2 ASP A 181     -24.876   7.200  56.172  1.00  6.56           O1-
ATOM   1484  N   GLY A 182     -21.173   3.937  56.420  1.00  5.82           N  
ATOM   1485  CA  GLY A 182     -20.976   2.645  55.765  1.00  6.11           C  
ATOM   1486  C   GLY A 182     -22.153   2.259  54.850  1.00  6.04           C  
ATOM   1487  O   GLY A 182     -22.151   1.143  54.331  1.00  6.21           O  
ATOM   1488  N   LYS A 183     -23.149   3.146  54.659  1.00  5.15           N  
ATOM   1489  CA  LYS A 183     -24.377   2.875  53.906  1.00  6.00           C  
ATOM   1490  C   LYS A 183     -24.166   2.727  52.389  1.00  5.03           C  
ATOM   1491  O   LYS A 183     -24.888   1.946  51.770  1.00  5.34           O  
ATOM   1492  CB  LYS A 183     -25.429   3.958  54.241  1.00  6.07           C  
ATOM   1493  CG  LYS A 183     -26.786   3.776  53.531  1.00  7.36           C  
ATOM   1494  CD  LYS A 183     -27.861   4.753  54.021  1.00  7.95           C  
ATOM   1495  CE  LYS A 183     -29.200   4.540  53.300  1.00 10.39           C  
ATOM   1496  NZ  LYS A 183     -30.228   5.472  53.790  1.00 13.93           N1+
ATOM   1497  N   GLY A 184     -23.211   3.474  51.816  1.00  5.06           N  
ATOM   1498  CA  GLY A 184     -23.031   3.507  50.372  1.00  4.62           C  
ATOM   1499  C   GLY A 184     -21.745   4.243  49.995  1.00  4.76           C  
ATOM   1500  O   GLY A 184     -20.941   4.613  50.853  1.00  4.80           O  
ATOM   1501  N   MET A 185     -21.569   4.433  48.678  1.00  4.55           N  
ATOM   1502  CA  MET A 185     -20.372   4.997  48.065  1.00  3.93           C  
ATOM   1503  C   MET A 185     -20.735   5.888  46.870  1.00  4.03           C  
ATOM   1504  O   MET A 185     -21.514   5.468  46.012  1.00  3.94           O  
ATOM   1505  CB  MET A 185     -19.439   3.836  47.650  1.00  4.06           C  
ATOM   1506  CG  MET A 185     -18.022   4.276  47.252  1.00  5.58           C  
ATOM   1507  SD  MET A 185     -17.046   3.033  46.378  1.00  5.55           S  
ATOM   1508  CE  MET A 185     -17.737   3.182  44.712  1.00  8.27           C  
ATOM   1509  N   PHE A 186     -20.105   7.075  46.813  1.00  3.65           N  
ATOM   1510  CA  PHE A 186     -20.119   7.969  45.656  1.00  4.33           C  
ATOM   1511  C   PHE A 186     -19.259   7.423  44.507  1.00  3.91           C  
ATOM   1512  O   PHE A 186     -18.154   6.936  44.749  1.00  4.05           O  
ATOM   1513  CB  PHE A 186     -19.608   9.371  46.040  1.00  4.33           C  
ATOM   1514  CG  PHE A 186     -20.548  10.203  46.888  1.00  4.84           C  
ATOM   1515  CD1 PHE A 186     -21.648  10.854  46.290  1.00  4.43           C  
ATOM   1516  CD2 PHE A 186     -20.405  10.243  48.291  1.00  4.21           C  
ATOM   1517  CE1 PHE A 186     -22.532  11.579  47.076  1.00  5.15           C  
ATOM   1518  CE2 PHE A 186     -21.303  10.973  49.056  1.00  4.36           C  
ATOM   1519  CZ  PHE A 186     -22.361  11.638  48.452  1.00  5.25           C  
ATOM   1520  N   TYR A 187     -19.770   7.570  43.279  1.00  3.55           N  
ATOM   1521  CA  TYR A 187     -19.101   7.170  42.045  1.00  3.35           C  
ATOM   1522  C   TYR A 187     -19.645   7.998  40.870  1.00  4.16           C  
ATOM   1523  O   TYR A 187     -20.658   8.681  41.014  1.00  4.25           O  
ATOM   1524  CB  TYR A 187     -19.245   5.640  41.838  1.00  3.76           C  
ATOM   1525  CG  TYR A 187     -20.571   5.175  41.261  1.00  3.72           C  
ATOM   1526  CD1 TYR A 187     -21.739   5.190  42.053  1.00  2.75           C  
ATOM   1527  CD2 TYR A 187     -20.642   4.761  39.916  1.00  5.30           C  
ATOM   1528  CE1 TYR A 187     -22.973   4.812  41.491  1.00  3.08           C  
ATOM   1529  CE2 TYR A 187     -21.875   4.381  39.356  1.00  4.93           C  
ATOM   1530  CZ  TYR A 187     -23.041   4.414  40.141  1.00  4.99           C  
ATOM   1531  OH  TYR A 187     -24.234   4.058  39.589  1.00  5.93           O  
ATOM   1532  N   ASN A 188     -18.967   7.904  39.719  1.00  3.86           N  
ATOM   1533  CA  ASN A 188     -19.371   8.552  38.473  1.00  4.56           C  
ATOM   1534  C   ASN A 188     -19.721   7.511  37.409  1.00  4.31           C  
ATOM   1535  O   ASN A 188     -19.116   6.439  37.367  1.00  4.37           O  
ATOM   1536  CB  ASN A 188     -18.235   9.441  37.935  1.00  4.17           C  
ATOM   1537  CG  ASN A 188     -17.895  10.618  38.846  1.00  5.28           C  
ATOM   1538  OD1 ASN A 188     -16.893  10.596  39.558  1.00  5.26           O  
ATOM   1539  ND2 ASN A 188     -18.732  11.655  38.808  1.00  4.53           N  
ATOM   1540  N   SER A 189     -20.646   7.898  36.521  1.00  4.90           N  
ATOM   1541  CA  SER A 189     -21.018   7.138  35.335  1.00  5.88           C  
ATOM   1542  C   SER A 189     -21.474   8.080  34.212  1.00  6.15           C  
ATOM   1543  O   SER A 189     -21.959   9.182  34.477  1.00  6.39           O  
ATOM   1544  CB  SER A 189     -22.066   6.060  35.697  1.00  6.87           C  
ATOM   1545  OG  SER A 189     -23.325   6.613  36.031  1.00  8.65           O  
ATOM   1546  N   TYR A 190     -21.315   7.591  32.975  1.00  5.70           N  
ATOM   1547  CA  TYR A 190     -21.766   8.240  31.746  1.00  6.09           C  
ATOM   1548  C   TYR A 190     -23.104   7.621  31.289  1.00  7.64           C  
ATOM   1549  O   TYR A 190     -23.300   6.420  31.484  1.00  8.20           O  
ATOM   1550  CB  TYR A 190     -20.682   8.031  30.669  1.00  6.04           C  
ATOM   1551  CG  TYR A 190     -19.467   8.922  30.847  1.00  5.50           C  
ATOM   1552  CD1 TYR A 190     -19.536  10.270  30.442  1.00  4.46           C  
ATOM   1553  CD2 TYR A 190     -18.279   8.426  31.422  1.00  5.17           C  
ATOM   1554  CE1 TYR A 190     -18.428  11.119  30.606  1.00  4.58           C  
ATOM   1555  CE2 TYR A 190     -17.166   9.277  31.585  1.00  6.61           C  
ATOM   1556  CZ  TYR A 190     -17.241  10.624  31.178  1.00  4.15           C  
ATOM   1557  OH  TYR A 190     -16.172  11.455  31.336  1.00  6.38           O  
ATOM   1558  N   PRO A 191     -23.995   8.433  30.669  1.00  8.85           N  
ATOM   1559  CA  PRO A 191     -25.276   7.950  30.115  1.00  9.74           C  
ATOM   1560  C   PRO A 191     -25.091   6.976  28.938  1.00 10.44           C  
ATOM   1561  O   PRO A 191     -24.072   7.043  28.248  1.00 10.82           O  
ATOM   1562  CB  PRO A 191     -25.987   9.242  29.674  1.00 10.34           C  
ATOM   1563  CG  PRO A 191     -24.862  10.210  29.352  1.00 11.27           C  
ATOM   1564  CD  PRO A 191     -23.819   9.862  30.404  1.00  9.68           C  
ATOM   1565  N   GLN A 192     -26.076   6.076  28.760  1.00 11.74           N  
ATOM   1566  CA  GLN A 192     -26.113   5.050  27.714  1.00 12.56           C  
ATOM   1567  C   GLN A 192     -25.992   5.648  26.301  1.00 12.42           C  
ATOM   1568  O   GLN A 192     -26.757   6.550  25.958  1.00 12.08           O  
ATOM   1569  CB  GLN A 192     -27.397   4.203  27.881  1.00 13.31           C  
ATOM   1570  CG  GLN A 192     -27.549   3.019  26.899  1.00 15.80           C  
ATOM   1571  CD  GLN A 192     -26.466   1.948  27.072  1.00  0.00           C  
ATOM   1572  OE1 GLN A 192     -26.295   1.405  28.160  1.00  0.00           O  
ATOM   1573  NE2 GLN A 192     -25.742   1.624  25.999  1.00  0.00           N  
ATOM   1574  N   GLN A 193     -25.029   5.122  25.530  1.00 12.59           N  
ATOM   1575  CA  GLN A 193     -24.735   5.535  24.160  1.00 12.76           C  
ATOM   1576  C   GLN A 193     -24.973   4.351  23.212  1.00 13.38           C  
ATOM   1577  O   GLN A 193     -24.818   3.195  23.613  1.00 13.71           O  
ATOM   1578  CB  GLN A 193     -23.276   6.057  24.102  1.00 12.63           C  
ATOM   1579  CG  GLN A 193     -22.161   4.984  24.186  1.00 11.87           C  
ATOM   1580  CD  GLN A 193     -20.748   5.566  24.312  1.00 11.92           C  
ATOM   1581  OE1 GLN A 193     -20.559   6.761  24.526  1.00 13.64           O  
ATOM   1582  NE2 GLN A 193     -19.734   4.706  24.193  1.00 10.54           N  
ATOM   1583  N   ASP A 194     -25.306   4.675  21.953  1.00 14.82           N  
ATOM   1584  CA  ASP A 194     -25.414   3.716  20.850  1.00 15.34           C  
ATOM   1585  C   ASP A 194     -24.033   3.169  20.452  1.00 14.67           C  
ATOM   1586  O   ASP A 194     -23.031   3.882  20.551  1.00 14.13           O  
ATOM   1587  CB  ASP A 194     -26.144   4.293  19.612  1.00 16.53           C  
ATOM   1588  CG  ASP A 194     -27.514   4.922  19.897  1.00 19.07           C  
ATOM   1589  OD1 ASP A 194     -28.154   4.518  20.894  1.00 23.91           O  
ATOM   1590  OD2 ASP A 194     -27.935   5.747  19.058  1.00 25.69           O1-
ATOM   1591  N   GLY A 195     -24.017   1.903  20.009  1.00 13.76           N  
ATOM   1592  CA  GLY A 195     -22.798   1.167  19.687  1.00 12.75           C  
ATOM   1593  C   GLY A 195     -22.164   0.586  20.960  1.00 11.97           C  
ATOM   1594  O   GLY A 195     -22.811   0.458  22.001  1.00 12.32           O  
ATOM   1595  N   LYS A 196     -20.888   0.191  20.837  1.00 10.90           N  
ATOM   1596  CA  LYS A 196     -20.098  -0.457  21.885  1.00 10.51           C  
ATOM   1597  C   LYS A 196     -19.666   0.497  23.014  1.00  9.55           C  
ATOM   1598  O   LYS A 196     -19.708   1.717  22.859  1.00  9.65           O  
ATOM   1599  CB  LYS A 196     -18.882  -1.136  21.226  1.00 10.84           C  
ATOM   1600  CG  LYS A 196     -19.268  -2.378  20.400  1.00 11.86           C  
ATOM   1601  CD  LYS A 196     -18.071  -3.058  19.722  1.00 11.37           C  
ATOM   1602  CE  LYS A 196     -17.548  -2.294  18.497  1.00 12.54           C  
ATOM   1603  NZ  LYS A 196     -16.344  -2.936  17.952  1.00 13.98           N1+
ATOM   1604  N   SER A 197     -19.257  -0.113  24.137  1.00  9.56           N  
ATOM   1605  CA  SER A 197     -18.716   0.546  25.327  1.00  8.43           C  
ATOM   1606  C   SER A 197     -17.685  -0.388  25.995  1.00  8.40           C  
ATOM   1607  O   SER A 197     -17.690  -0.533  27.217  1.00  9.67           O  
ATOM   1608  CB  SER A 197     -19.865   0.969  26.272  1.00  8.87           C  
ATOM   1609  OG  SER A 197     -20.583   2.065  25.739  1.00  9.34           O  
ATOM   1610  N   ASP A 198     -16.834  -1.024  25.168  1.00  7.71           N  
ATOM   1611  CA  ASP A 198     -15.805  -1.993  25.574  1.00  7.42           C  
ATOM   1612  C   ASP A 198     -14.387  -1.389  25.543  1.00  6.82           C  
ATOM   1613  O   ASP A 198     -13.479  -1.980  26.127  1.00  6.88           O  
ATOM   1614  CB  ASP A 198     -15.835  -3.298  24.729  1.00  7.73           C  
ATOM   1615  CG  ASP A 198     -15.826  -3.148  23.198  1.00  8.95           C  
ATOM   1616  OD1 ASP A 198     -15.698  -2.009  22.696  1.00  8.34           O  
ATOM   1617  OD2 ASP A 198     -15.906  -4.206  22.538  1.00 12.39           O1-
ATOM   1618  N   GLY A 199     -14.225  -0.244  24.862  1.00  6.08           N  
ATOM   1619  CA  GLY A 199     -12.962   0.461  24.685  1.00  5.47           C  
ATOM   1620  C   GLY A 199     -12.504   0.449  23.220  1.00  5.46           C  
ATOM   1621  O   GLY A 199     -11.536   1.139  22.902  1.00  4.99           O  
ATOM   1622  N   THR A 200     -13.177  -0.305  22.331  1.00  5.60           N  
ATOM   1623  CA  THR A 200     -12.887  -0.333  20.893  1.00  6.00           C  
ATOM   1624  C   THR A 200     -13.627   0.773  20.110  1.00  6.04           C  
ATOM   1625  O   THR A 200     -13.222   1.057  18.984  1.00  6.82           O  
ATOM   1626  CB  THR A 200     -13.230  -1.706  20.252  1.00  6.54           C  
ATOM   1627  OG1 THR A 200     -14.621  -1.931  20.119  1.00  7.55           O  
ATOM   1628  CG2 THR A 200     -12.595  -2.896  20.982  1.00  7.60           C  
ATOM   1629  N   GLU A 201     -14.662   1.390  20.710  1.00  6.34           N  
ATOM   1630  CA  GLU A 201     -15.378   2.537  20.152  1.00  5.90           C  
ATOM   1631  C   GLU A 201     -14.549   3.831  20.258  1.00  5.90           C  
ATOM   1632  O   GLU A 201     -13.658   3.939  21.103  1.00  5.95           O  
ATOM   1633  CB  GLU A 201     -16.770   2.674  20.828  1.00  5.87           C  
ATOM   1634  CG  GLU A 201     -16.856   3.410  22.190  1.00  5.85           C  
ATOM   1635  CD  GLU A 201     -16.153   2.718  23.361  1.00  7.56           C  
ATOM   1636  OE1 GLU A 201     -16.034   1.474  23.327  1.00  6.33           O  
ATOM   1637  OE2 GLU A 201     -15.776   3.452  24.300  1.00  7.08           O1-
ATOM   1638  N   THR A 202     -14.910   4.802  19.408  1.00  5.37           N  
ATOM   1639  CA  THR A 202     -14.326   6.143  19.373  1.00  5.23           C  
ATOM   1640  C   THR A 202     -15.312   7.221  19.883  1.00  5.23           C  
ATOM   1641  O   THR A 202     -14.973   8.400  19.820  1.00  5.41           O  
ATOM   1642  CB  THR A 202     -13.868   6.503  17.929  1.00  5.44           C  
ATOM   1643  OG1 THR A 202     -14.944   6.821  17.063  1.00  6.60           O  
ATOM   1644  CG2 THR A 202     -12.990   5.426  17.270  1.00  6.08           C  
ATOM   1645  N   SER A 203     -16.501   6.814  20.370  1.00  5.63           N  
ATOM   1646  CA  SER A 203     -17.589   7.676  20.846  1.00  6.18           C  
ATOM   1647  C   SER A 203     -17.165   8.608  21.997  1.00  5.84           C  
ATOM   1648  O   SER A 203     -16.569   8.132  22.963  1.00  6.02           O  
ATOM   1649  CB  SER A 203     -18.762   6.784  21.299  1.00  6.79           C  
ATOM   1650  OG  SER A 203     -19.387   6.182  20.185  1.00  9.05           O  
ATOM   1651  N   THR A 204     -17.490   9.907  21.866  1.00  6.28           N  
ATOM   1652  CA  THR A 204     -17.161  10.951  22.840  1.00  6.28           C  
ATOM   1653  C   THR A 204     -17.892  10.771  24.188  1.00  6.11           C  
ATOM   1654  O   THR A 204     -19.085  10.465  24.206  1.00  6.96           O  
ATOM   1655  CB  THR A 204     -17.396  12.376  22.265  1.00  6.62           C  
ATOM   1656  OG1 THR A 204     -16.955  13.370  23.174  1.00  7.59           O  
ATOM   1657  CG2 THR A 204     -18.856  12.702  21.906  1.00  7.76           C  
ATOM   1658  N   ASN A 205     -17.136  10.939  25.284  1.00  5.21           N  
ATOM   1659  CA  ASN A 205     -17.595  10.732  26.656  1.00  5.37           C  
ATOM   1660  C   ASN A 205     -17.998  12.090  27.253  1.00  5.44           C  
ATOM   1661  O   ASN A 205     -17.142  12.804  27.774  1.00  5.58           O  
ATOM   1662  CB  ASN A 205     -16.478  10.030  27.474  1.00  5.25           C  
ATOM   1663  CG  ASN A 205     -16.065   8.650  26.939  1.00  6.53           C  
ATOM   1664  OD1 ASN A 205     -14.877   8.364  26.806  1.00  8.62           O  
ATOM   1665  ND2 ASN A 205     -17.034   7.780  26.639  1.00  6.82           N  
ATOM   1666  N   LEU A 206     -19.296  12.417  27.137  1.00  5.26           N  
ATOM   1667  CA  LEU A 206     -19.899  13.669  27.604  1.00  5.42           C  
ATOM   1668  C   LEU A 206     -21.038  13.388  28.596  1.00  5.59           C  
ATOM   1669  O   LEU A 206     -21.648  12.318  28.557  1.00  5.31           O  
ATOM   1670  CB  LEU A 206     -20.452  14.452  26.390  1.00  5.91           C  
ATOM   1671  CG  LEU A 206     -19.379  15.015  25.431  1.00  6.69           C  
ATOM   1672  CD1 LEU A 206     -20.033  15.637  24.180  1.00  9.05           C  
ATOM   1673  CD2 LEU A 206     -18.418  16.000  26.126  1.00  8.17           C  
ATOM   1674  N   HIS A 207     -21.307  14.393  29.447  1.00  5.50           N  
ATOM   1675  CA  HIS A 207     -22.310  14.422  30.515  1.00  6.38           C  
ATOM   1676  C   HIS A 207     -22.034  13.384  31.614  1.00  5.32           C  
ATOM   1677  O   HIS A 207     -22.900  12.555  31.897  1.00  5.85           O  
ATOM   1678  CB  HIS A 207     -23.754  14.331  29.963  1.00  7.25           C  
ATOM   1679  CG  HIS A 207     -24.194  15.507  29.136  1.00 12.11           C  
ATOM   1680  ND1 HIS A 207     -24.269  15.477  27.740  1.00 16.00           N  
ATOM   1681  CD2 HIS A 207     -24.613  16.743  29.581  1.00 14.87           C  
ATOM   1682  CE1 HIS A 207     -24.744  16.669  27.403  1.00 16.73           C  
ATOM   1683  NE2 HIS A 207     -24.968  17.459  28.455  1.00 17.27           N  
ATOM   1684  N   GLN A 208     -20.843  13.462  32.238  1.00  4.91           N  
ATOM   1685  CA  GLN A 208     -20.520  12.662  33.421  1.00  4.69           C  
ATOM   1686  C   GLN A 208     -21.333  13.176  34.623  1.00  4.72           C  
ATOM   1687  O   GLN A 208     -21.345  14.381  34.882  1.00  4.49           O  
ATOM   1688  CB  GLN A 208     -19.011  12.723  33.734  1.00  4.45           C  
ATOM   1689  CG  GLN A 208     -18.579  11.547  34.636  1.00  4.70           C  
ATOM   1690  CD  GLN A 208     -17.214  11.745  35.291  1.00  5.29           C  
ATOM   1691  OE1 GLN A 208     -16.985  12.745  35.966  1.00  5.34           O  
ATOM   1692  NE2 GLN A 208     -16.324  10.762  35.161  1.00  5.33           N  
ATOM   1693  N   LYS A 209     -21.994  12.242  35.318  1.00  5.00           N  
ATOM   1694  CA  LYS A 209     -22.871  12.522  36.450  1.00  5.30           C  
ATOM   1695  C   LYS A 209     -22.346  11.800  37.691  1.00  4.41           C  
ATOM   1696  O   LYS A 209     -21.847  10.681  37.578  1.00  4.59           O  
ATOM   1697  CB  LYS A 209     -24.290  12.029  36.112  1.00  6.53           C  
ATOM   1698  CG  LYS A 209     -24.919  12.763  34.920  1.00  7.98           C  
ATOM   1699  CD  LYS A 209     -26.349  12.300  34.608  1.00  8.34           C  
ATOM   1700  CE  LYS A 209     -26.900  12.902  33.307  1.00 10.24           C  
ATOM   1701  NZ  LYS A 209     -26.186  12.391  32.124  1.00 13.54           N1+
ATOM   1702  N   LEU A 210     -22.510  12.450  38.852  1.00  4.10           N  
ATOM   1703  CA  LEU A 210     -22.229  11.884  40.165  1.00  4.07           C  
ATOM   1704  C   LEU A 210     -23.474  11.143  40.668  1.00  3.85           C  
ATOM   1705  O   LEU A 210     -24.552  11.734  40.730  1.00  4.40           O  
ATOM   1706  CB  LEU A 210     -21.828  13.027  41.124  1.00  4.43           C  
ATOM   1707  CG  LEU A 210     -21.384  12.585  42.538  1.00  4.19           C  
ATOM   1708  CD1 LEU A 210     -20.087  11.748  42.518  1.00  5.55           C  
ATOM   1709  CD2 LEU A 210     -21.290  13.795  43.487  1.00  6.42           C  
ATOM   1710  N   TYR A 211     -23.275   9.876  41.049  1.00  4.31           N  
ATOM   1711  CA  TYR A 211     -24.271   9.009  41.666  1.00  4.47           C  
ATOM   1712  C   TYR A 211     -23.770   8.527  43.032  1.00  4.31           C  
ATOM   1713  O   TYR A 211     -22.570   8.553  43.300  1.00  4.42           O  
ATOM   1714  CB  TYR A 211     -24.556   7.817  40.730  1.00  4.93           C  
ATOM   1715  CG  TYR A 211     -25.487   8.149  39.582  1.00  6.47           C  
ATOM   1716  CD1 TYR A 211     -26.882   8.081  39.776  1.00  7.91           C  
ATOM   1717  CD2 TYR A 211     -24.972   8.530  38.326  1.00  9.43           C  
ATOM   1718  CE1 TYR A 211     -27.760   8.401  38.723  1.00  9.89           C  
ATOM   1719  CE2 TYR A 211     -25.851   8.842  37.271  1.00  8.66           C  
ATOM   1720  CZ  TYR A 211     -27.244   8.787  37.471  1.00  8.92           C  
ATOM   1721  OH  TYR A 211     -28.090   9.110  36.451  1.00 13.22           O  
ATOM   1722  N   TYR A 212     -24.719   8.073  43.860  1.00  4.37           N  
ATOM   1723  CA  TYR A 212     -24.477   7.463  45.159  1.00  4.10           C  
ATOM   1724  C   TYR A 212     -25.200   6.114  45.193  1.00  4.18           C  
ATOM   1725  O   TYR A 212     -26.431   6.081  45.161  1.00  4.93           O  
ATOM   1726  CB  TYR A 212     -24.944   8.421  46.270  1.00  4.45           C  
ATOM   1727  CG  TYR A 212     -24.868   7.862  47.680  1.00  4.48           C  
ATOM   1728  CD1 TYR A 212     -23.621   7.764  48.328  1.00  4.24           C  
ATOM   1729  CD2 TYR A 212     -26.040   7.442  48.345  1.00  3.97           C  
ATOM   1730  CE1 TYR A 212     -23.548   7.255  49.638  1.00  4.45           C  
ATOM   1731  CE2 TYR A 212     -25.966   6.947  49.660  1.00  5.02           C  
ATOM   1732  CZ  TYR A 212     -24.721   6.859  50.309  1.00  4.40           C  
ATOM   1733  OH  TYR A 212     -24.656   6.397  51.591  1.00  5.61           O  
ATOM   1734  N   HIS A 213     -24.405   5.037  45.261  1.00  4.35           N  
ATOM   1735  CA  HIS A 213     -24.887   3.666  45.357  1.00  4.54           C  
ATOM   1736  C   HIS A 213     -25.003   3.256  46.827  1.00  4.45           C  
ATOM   1737  O   HIS A 213     -23.975   3.138  47.490  1.00  4.68           O  
ATOM   1738  CB  HIS A 213     -23.910   2.733  44.612  1.00  4.37           C  
ATOM   1739  CG  HIS A 213     -24.324   1.282  44.622  1.00  4.41           C  
ATOM   1740  ND1 HIS A 213     -25.510   0.871  44.040  1.00  4.86           N1+
ATOM   1741  CD2 HIS A 213     -23.817   0.195  45.312  1.00  5.82           C  
ATOM   1742  CE1 HIS A 213     -25.666  -0.413  44.326  1.00  4.92           C  
ATOM   1743  NE2 HIS A 213     -24.682  -0.864  45.097  1.00  5.23           N  
ATOM   1744  N   VAL A 214     -26.236   2.971  47.276  1.00  4.73           N  
ATOM   1745  CA  VAL A 214     -26.499   2.325  48.562  1.00  4.90           C  
ATOM   1746  C   VAL A 214     -26.170   0.822  48.445  1.00  4.28           C  
ATOM   1747  O   VAL A 214     -26.614   0.176  47.496  1.00  4.83           O  
ATOM   1748  CB  VAL A 214     -27.984   2.496  48.993  1.00  5.05           C  
ATOM   1749  CG1 VAL A 214     -28.364   1.724  50.276  1.00  7.38           C  
ATOM   1750  CG2 VAL A 214     -28.332   3.984  49.182  1.00  6.08           C  
ATOM   1751  N   LEU A 215     -25.385   0.305  49.402  1.00  4.93           N  
ATOM   1752  CA  LEU A 215     -24.940  -1.087  49.442  1.00  5.27           C  
ATOM   1753  C   LEU A 215     -26.116  -2.038  49.743  1.00  6.10           C  
ATOM   1754  O   LEU A 215     -26.888  -1.777  50.667  1.00  6.38           O  
ATOM   1755  CB  LEU A 215     -23.797  -1.208  50.479  1.00  5.21           C  
ATOM   1756  CG  LEU A 215     -23.020  -2.545  50.446  1.00  5.81           C  
ATOM   1757  CD1 LEU A 215     -22.194  -2.699  49.150  1.00  7.46           C  
ATOM   1758  CD2 LEU A 215     -22.142  -2.705  51.702  1.00  6.60           C  
ATOM   1759  N   GLY A 216     -26.219  -3.119  48.955  1.00  6.14           N  
ATOM   1760  CA  GLY A 216     -27.282  -4.118  49.050  1.00  6.55           C  
ATOM   1761  C   GLY A 216     -28.476  -3.789  48.136  1.00  7.62           C  
ATOM   1762  O   GLY A 216     -29.550  -4.352  48.349  1.00  9.29           O  
ATOM   1763  N   THR A 217     -28.308  -2.894  47.144  1.00  7.34           N  
ATOM   1764  CA  THR A 217     -29.336  -2.512  46.167  1.00  7.51           C  
ATOM   1765  C   THR A 217     -28.822  -2.720  44.725  1.00  7.53           C  
ATOM   1766  O   THR A 217     -27.656  -3.067  44.526  1.00  7.77           O  
ATOM   1767  CB  THR A 217     -29.782  -1.026  46.348  1.00  7.45           C  
ATOM   1768  OG1 THR A 217     -28.872  -0.077  45.821  1.00  7.86           O  
ATOM   1769  CG2 THR A 217     -30.126  -0.650  47.798  1.00  8.45           C  
ATOM   1770  N   ASP A 218     -29.718  -2.501  43.748  1.00  7.72           N  
ATOM   1771  CA  ASP A 218     -29.417  -2.470  42.311  1.00  8.68           C  
ATOM   1772  C   ASP A 218     -28.988  -1.055  41.883  1.00  7.79           C  
ATOM   1773  O   ASP A 218     -29.379  -0.079  42.525  1.00  7.61           O  
ATOM   1774  CB  ASP A 218     -30.616  -2.933  41.444  1.00  9.57           C  
ATOM   1775  CG  ASP A 218     -31.228  -4.284  41.841  1.00 13.93           C  
ATOM   1776  OD1 ASP A 218     -30.492  -5.121  42.407  1.00 19.45           O  
ATOM   1777  OD2 ASP A 218     -32.408  -4.490  41.483  1.00 20.15           O1-
ATOM   1778  N   GLN A 219     -28.220  -0.970  40.780  1.00  7.24           N  
ATOM   1779  CA  GLN A 219     -27.751   0.291  40.186  1.00  6.54           C  
ATOM   1780  C   GLN A 219     -28.879   1.233  39.709  1.00  6.70           C  
ATOM   1781  O   GLN A 219     -28.688   2.449  39.712  1.00  5.91           O  
ATOM   1782  CB  GLN A 219     -26.721   0.001  39.068  1.00  6.45           C  
ATOM   1783  CG  GLN A 219     -26.189   1.276  38.373  1.00  5.72           C  
ATOM   1784  CD  GLN A 219     -25.030   1.032  37.412  1.00  6.46           C  
ATOM   1785  OE1 GLN A 219     -24.979   0.016  36.724  1.00  6.11           O  
ATOM   1786  NE2 GLN A 219     -24.105   1.991  37.338  1.00  8.25           N  
ATOM   1787  N   SER A 220     -30.038   0.665  39.336  1.00  7.85           N  
ATOM   1788  CA  SER A 220     -31.248   1.391  38.938  1.00  8.71           C  
ATOM   1789  C   SER A 220     -31.850   2.299  40.032  1.00  8.46           C  
ATOM   1790  O   SER A 220     -32.597   3.215  39.690  1.00  9.90           O  
ATOM   1791  CB  SER A 220     -32.273   0.366  38.407  1.00  9.06           C  
ATOM   1792  OG  SER A 220     -32.723  -0.518  39.417  1.00 11.33           O  
ATOM   1793  N   GLU A 221     -31.508   2.036  41.305  1.00  8.50           N  
ATOM   1794  CA  GLU A 221     -32.027   2.733  42.481  1.00  8.33           C  
ATOM   1795  C   GLU A 221     -31.068   3.817  43.015  1.00  7.54           C  
ATOM   1796  O   GLU A 221     -31.416   4.472  43.998  1.00  7.37           O  
ATOM   1797  CB  GLU A 221     -32.347   1.686  43.577  1.00  9.62           C  
ATOM   1798  CG  GLU A 221     -33.209   0.486  43.119  1.00 12.42           C  
ATOM   1799  CD  GLU A 221     -34.521   0.897  42.443  1.00 18.63           C  
ATOM   1800  OE1 GLU A 221     -35.339   1.548  43.129  1.00 22.27           O  
ATOM   1801  OE2 GLU A 221     -34.672   0.565  41.246  1.00 22.46           O1-
ATOM   1802  N   ASP A 222     -29.892   3.993  42.382  1.00  5.86           N  
ATOM   1803  CA  ASP A 222     -28.856   4.955  42.786  1.00  5.77           C  
ATOM   1804  C   ASP A 222     -29.308   6.413  42.647  1.00  5.65           C  
ATOM   1805  O   ASP A 222     -29.903   6.788  41.635  1.00  6.87           O  
ATOM   1806  CB  ASP A 222     -27.500   4.760  42.069  1.00  5.39           C  
ATOM   1807  CG  ASP A 222     -26.886   3.370  42.226  1.00  5.81           C  
ATOM   1808  OD1 ASP A 222     -27.420   2.555  43.010  1.00  4.84           O  
ATOM   1809  OD2 ASP A 222     -25.838   3.147  41.589  1.00  6.11           O1-
ATOM   1810  N   ILE A 223     -28.989   7.198  43.685  1.00  5.44           N  
ATOM   1811  CA  ILE A 223     -29.364   8.599  43.818  1.00  5.71           C  
ATOM   1812  C   ILE A 223     -28.416   9.485  42.995  1.00  5.68           C  
ATOM   1813  O   ILE A 223     -27.216   9.491  43.263  1.00  5.29           O  
ATOM   1814  CB  ILE A 223     -29.287   9.048  45.309  1.00  6.06           C  
ATOM   1815  CG1 ILE A 223     -30.162   8.175  46.241  1.00  7.83           C  
ATOM   1816  CG2 ILE A 223     -29.594  10.545  45.516  1.00  6.59           C  
ATOM   1817  CD1 ILE A 223     -31.651   8.110  45.871  1.00  8.36           C  
ATOM   1818  N   LEU A 224     -28.980  10.242  42.040  1.00  5.40           N  
ATOM   1819  CA  LEU A 224     -28.279  11.285  41.290  1.00  5.60           C  
ATOM   1820  C   LEU A 224     -28.002  12.484  42.213  1.00  5.27           C  
ATOM   1821  O   LEU A 224     -28.952  13.093  42.700  1.00  5.96           O  
ATOM   1822  CB  LEU A 224     -29.132  11.662  40.056  1.00  5.34           C  
ATOM   1823  CG  LEU A 224     -28.588  12.818  39.187  1.00  5.40           C  
ATOM   1824  CD1 LEU A 224     -27.149  12.564  38.700  1.00  6.70           C  
ATOM   1825  CD2 LEU A 224     -29.556  13.133  38.028  1.00  7.08           C  
ATOM   1826  N   CYS A 225     -26.712  12.763  42.454  1.00  5.14           N  
ATOM   1827  CA  CYS A 225     -26.237  13.721  43.457  1.00  5.04           C  
ATOM   1828  C   CYS A 225     -25.737  15.035  42.834  1.00  4.85           C  
ATOM   1829  O   CYS A 225     -25.806  16.064  43.506  1.00  5.11           O  
ATOM   1830  CB  CYS A 225     -25.126  13.095  44.315  1.00  5.38           C  
ATOM   1831  SG  CYS A 225     -25.852  11.810  45.366  1.00  7.53           S  
ATOM   1832  N   ALA A 226     -25.273  14.992  41.574  1.00  4.63           N  
ATOM   1833  CA  ALA A 226     -24.862  16.164  40.804  1.00  4.49           C  
ATOM   1834  C   ALA A 226     -24.824  15.812  39.314  1.00  5.14           C  
ATOM   1835  O   ALA A 226     -24.323  14.748  38.949  1.00  5.83           O  
ATOM   1836  CB  ALA A 226     -23.488  16.685  41.272  1.00  4.72           C  
ATOM   1837  N   GLU A 227     -25.307  16.745  38.482  1.00  6.00           N  
ATOM   1838  CA  GLU A 227     -25.200  16.691  37.027  1.00  6.74           C  
ATOM   1839  C   GLU A 227     -25.023  18.107  36.468  1.00  6.79           C  
ATOM   1840  O   GLU A 227     -25.344  19.090  37.141  1.00  6.75           O  
ATOM   1841  CB  GLU A 227     -26.406  15.958  36.402  1.00  7.86           C  
ATOM   1842  CG  GLU A 227     -27.789  16.595  36.663  1.00  8.38           C  
ATOM   1843  CD  GLU A 227     -28.926  15.941  35.873  1.00  9.29           C  
ATOM   1844  OE1 GLU A 227     -28.645  15.039  35.051  1.00 17.46           O  
ATOM   1845  OE2 GLU A 227     -30.078  16.364  36.108  1.00 17.47           O1-
ATOM   1846  N   PHE A 228     -24.492  18.167  35.238  1.00  6.92           N  
ATOM   1847  CA  PHE A 228     -24.078  19.401  34.575  1.00  7.32           C  
ATOM   1848  C   PHE A 228     -24.648  19.383  33.138  1.00  7.85           C  
ATOM   1849  O   PHE A 228     -23.889  19.151  32.198  1.00  8.06           O  
ATOM   1850  CB  PHE A 228     -22.529  19.503  34.630  1.00  7.03           C  
ATOM   1851  CG  PHE A 228     -21.911  19.227  35.995  1.00  6.30           C  
ATOM   1852  CD1 PHE A 228     -22.126  20.112  37.073  1.00  7.34           C  
ATOM   1853  CD2 PHE A 228     -21.250  18.003  36.238  1.00  6.95           C  
ATOM   1854  CE1 PHE A 228     -21.660  19.791  38.341  1.00  6.58           C  
ATOM   1855  CE2 PHE A 228     -20.789  17.702  37.512  1.00  7.37           C  
ATOM   1856  CZ  PHE A 228     -20.990  18.594  38.559  1.00  7.76           C  
ATOM   1857  N   PRO A 229     -25.985  19.557  32.978  1.00  9.17           N  
ATOM   1858  CA  PRO A 229     -26.659  19.398  31.672  1.00  9.89           C  
ATOM   1859  C   PRO A 229     -26.264  20.439  30.607  1.00 10.33           C  
ATOM   1860  O   PRO A 229     -26.158  20.081  29.434  1.00 11.34           O  
ATOM   1861  CB  PRO A 229     -28.156  19.468  32.017  1.00  9.98           C  
ATOM   1862  CG  PRO A 229     -28.218  20.297  33.289  1.00 10.59           C  
ATOM   1863  CD  PRO A 229     -26.955  19.876  34.029  1.00  9.60           C  
ATOM   1864  N   ASP A 230     -26.028  21.686  31.042  1.00 10.02           N  
ATOM   1865  CA  ASP A 230     -25.622  22.817  30.197  1.00 10.70           C  
ATOM   1866  C   ASP A 230     -24.100  22.866  29.955  1.00  9.43           C  
ATOM   1867  O   ASP A 230     -23.652  23.706  29.175  1.00  9.51           O  
ATOM   1868  CB  ASP A 230     -26.106  24.182  30.756  1.00 11.35           C  
ATOM   1869  CG  ASP A 230     -27.558  24.208  31.249  1.00 15.33           C  
ATOM   1870  OD1 ASP A 230     -28.403  23.532  30.622  1.00 18.59           O  
ATOM   1871  OD2 ASP A 230     -27.807  24.964  32.213  1.00 21.55           O1-
ATOM   1872  N   GLU A 231     -23.335  21.989  30.628  1.00  7.95           N  
ATOM   1873  CA  GLU A 231     -21.875  21.943  30.615  1.00  7.90           C  
ATOM   1874  C   GLU A 231     -21.415  20.477  30.462  1.00  7.04           C  
ATOM   1875  O   GLU A 231     -21.055  19.861  31.466  1.00  6.06           O  
ATOM   1876  CB  GLU A 231     -21.350  22.588  31.919  1.00  8.24           C  
ATOM   1877  CG  GLU A 231     -21.574  24.110  32.058  1.00 11.50           C  
ATOM   1878  CD  GLU A 231     -20.720  24.981  31.129  1.00 15.08           C  
ATOM   1879  OE1 GLU A 231     -19.818  24.433  30.457  1.00 18.52           O  
ATOM   1880  OE2 GLU A 231     -20.974  26.204  31.132  1.00 23.26           O1-
ATOM   1881  N   PRO A 232     -21.468  19.919  29.225  1.00  6.46           N  
ATOM   1882  CA  PRO A 232     -21.213  18.482  28.977  1.00  6.32           C  
ATOM   1883  C   PRO A 232     -19.825  17.949  29.379  1.00  5.87           C  
ATOM   1884  O   PRO A 232     -19.715  16.770  29.710  1.00  5.86           O  
ATOM   1885  CB  PRO A 232     -21.445  18.312  27.464  1.00  7.33           C  
ATOM   1886  CG  PRO A 232     -22.297  19.499  27.052  1.00  8.14           C  
ATOM   1887  CD  PRO A 232     -21.822  20.604  27.980  1.00  7.50           C  
ATOM   1888  N   LYS A 233     -18.797  18.812  29.332  1.00  5.66           N  
ATOM   1889  CA  LYS A 233     -17.405  18.455  29.615  1.00  6.19           C  
ATOM   1890  C   LYS A 233     -17.052  18.448  31.116  1.00  5.76           C  
ATOM   1891  O   LYS A 233     -15.965  17.977  31.452  1.00  6.30           O  
ATOM   1892  CB  LYS A 233     -16.474  19.406  28.836  1.00  6.71           C  
ATOM   1893  CG  LYS A 233     -16.644  19.306  27.308  1.00  8.73           C  
ATOM   1894  CD  LYS A 233     -15.578  20.076  26.511  1.00 10.36           C  
ATOM   1895  CE  LYS A 233     -15.626  21.598  26.711  1.00 14.16           C  
ATOM   1896  NZ  LYS A 233     -14.616  22.275  25.880  1.00 16.66           N1+
ATOM   1897  N   TRP A 234     -17.944  18.955  31.989  1.00  5.67           N  
ATOM   1898  CA  TRP A 234     -17.733  18.987  33.438  1.00  4.87           C  
ATOM   1899  C   TRP A 234     -17.849  17.592  34.071  1.00  4.94           C  
ATOM   1900  O   TRP A 234     -18.778  16.843  33.763  1.00  4.26           O  
ATOM   1901  CB  TRP A 234     -18.689  19.981  34.122  1.00  5.63           C  
ATOM   1902  CG  TRP A 234     -18.458  21.450  33.905  1.00  5.65           C  
ATOM   1903  CD1 TRP A 234     -17.689  22.027  32.950  1.00  6.78           C  
ATOM   1904  CD2 TRP A 234     -19.056  22.555  34.649  1.00  6.07           C  
ATOM   1905  NE1 TRP A 234     -17.792  23.399  33.037  1.00  6.81           N  
ATOM   1906  CE2 TRP A 234     -18.628  23.784  34.064  1.00  6.03           C  
ATOM   1907  CE3 TRP A 234     -19.931  22.644  35.755  1.00  6.83           C  
ATOM   1908  CZ2 TRP A 234     -19.064  25.033  34.540  1.00  6.50           C  
ATOM   1909  CZ3 TRP A 234     -20.369  23.889  36.249  1.00  7.35           C  
ATOM   1910  CH2 TRP A 234     -19.942  25.082  35.638  1.00  6.87           C  
ATOM   1911  N   MET A 235     -16.875  17.294  34.941  1.00  4.22           N  
ATOM   1912  CA  MET A 235     -16.664  16.005  35.587  1.00  4.72           C  
ATOM   1913  C   MET A 235     -16.496  16.256  37.091  1.00  5.06           C  
ATOM   1914  O   MET A 235     -15.434  16.719  37.509  1.00  5.89           O  
ATOM   1915  CB  MET A 235     -15.407  15.351  34.964  1.00  4.74           C  
ATOM   1916  CG  MET A 235     -15.617  14.890  33.510  1.00  5.47           C  
ATOM   1917  SD  MET A 235     -14.120  14.358  32.641  1.00  7.93           S  
ATOM   1918  CE  MET A 235     -13.748  12.828  33.529  1.00  7.13           C  
ATOM   1919  N   GLY A 236     -17.560  15.983  37.865  1.00  4.90           N  
ATOM   1920  CA  GLY A 236     -17.614  16.233  39.304  1.00  5.05           C  
ATOM   1921  C   GLY A 236     -17.321  14.937  40.059  1.00  5.03           C  
ATOM   1922  O   GLY A 236     -18.207  14.093  40.180  1.00  5.81           O  
ATOM   1923  N   GLY A 237     -16.109  14.828  40.626  1.00  4.89           N  
ATOM   1924  CA  GLY A 237     -15.701  13.720  41.488  1.00  4.91           C  
ATOM   1925  C   GLY A 237     -15.864  14.151  42.951  1.00  5.11           C  
ATOM   1926  O   GLY A 237     -15.435  15.243  43.328  1.00  5.71           O  
ATOM   1927  N   ALA A 238     -16.452  13.266  43.771  1.00  4.70           N  
ATOM   1928  CA  ALA A 238     -16.673  13.464  45.202  1.00  4.79           C  
ATOM   1929  C   ALA A 238     -15.574  12.809  46.049  1.00  5.23           C  
ATOM   1930  O   ALA A 238     -15.020  11.781  45.662  1.00  5.49           O  
ATOM   1931  CB  ALA A 238     -18.028  12.853  45.585  1.00  5.44           C  
ATOM   1932  N   GLU A 239     -15.347  13.390  47.234  1.00  5.10           N  
ATOM   1933  CA  GLU A 239     -14.539  12.820  48.305  1.00  5.62           C  
ATOM   1934  C   GLU A 239     -15.151  13.246  49.644  1.00  5.68           C  
ATOM   1935  O   GLU A 239     -15.601  14.384  49.770  1.00  6.08           O  
ATOM   1936  CB  GLU A 239     -13.055  13.235  48.153  1.00  6.70           C  
ATOM   1937  CG  GLU A 239     -12.755  14.733  48.378  1.00  8.84           C  
ATOM   1938  CD  GLU A 239     -11.301  15.092  48.082  1.00 11.43           C  
ATOM   1939  OE1 GLU A 239     -10.958  15.910  47.231  1.00  9.72           O  
ATOM   1940  OE2 GLU A 239     -10.426  14.421  48.883  1.00 13.58           O  
ATOM   1941  N   LEU A 240     -15.132  12.337  50.629  1.00  5.04           N  
ATOM   1942  CA  LEU A 240     -15.524  12.648  52.003  1.00  5.11           C  
ATOM   1943  C   LEU A 240     -14.355  13.307  52.746  1.00  5.61           C  
ATOM   1944  O   LEU A 240     -13.201  12.921  52.554  1.00  6.70           O  
ATOM   1945  CB  LEU A 240     -15.972  11.361  52.737  1.00  4.78           C  
ATOM   1946  CG  LEU A 240     -17.482  11.060  52.647  1.00  5.24           C  
ATOM   1947  CD1 LEU A 240     -18.342  12.106  53.385  1.00  6.68           C  
ATOM   1948  CD2 LEU A 240     -17.964  10.783  51.210  1.00  6.15           C  
ATOM   1949  N   SER A 241     -14.706  14.247  53.634  1.00  5.25           N  
ATOM   1950  CA  SER A 241     -13.822  14.795  54.658  1.00  5.90           C  
ATOM   1951  C   SER A 241     -13.483  13.741  55.733  1.00  6.27           C  
ATOM   1952  O   SER A 241     -14.207  12.755  55.875  1.00  6.40           O  
ATOM   1953  CB  SER A 241     -14.482  16.069  55.225  1.00  5.91           C  
ATOM   1954  OG  SER A 241     -15.671  15.788  55.937  1.00  6.58           O  
ATOM   1955  N   ASP A 242     -12.374  13.961  56.457  1.00  6.76           N  
ATOM   1956  CA  ASP A 242     -11.827  13.042  57.467  1.00  7.85           C  
ATOM   1957  C   ASP A 242     -12.764  12.774  58.661  1.00  7.82           C  
ATOM   1958  O   ASP A 242     -12.742  11.661  59.187  1.00  9.32           O  
ATOM   1959  CB  ASP A 242     -10.418  13.451  57.967  1.00  8.90           C  
ATOM   1960  CG  ASP A 242      -9.377  13.689  56.865  1.00 11.00           C  
ATOM   1961  OD1 ASP A 242      -9.529  13.110  55.767  1.00 15.82           O  
ATOM   1962  OD2 ASP A 242      -8.394  14.397  57.171  1.00 14.66           O1-
ATOM   1963  N   ASP A 243     -13.592  13.766  59.038  1.00  7.21           N  
ATOM   1964  CA  ASP A 243     -14.661  13.629  60.039  1.00  7.55           C  
ATOM   1965  C   ASP A 243     -15.929  12.943  59.479  1.00  7.26           C  
ATOM   1966  O   ASP A 243     -16.741  12.461  60.268  1.00  8.95           O  
ATOM   1967  CB  ASP A 243     -15.026  14.964  60.749  1.00  8.09           C  
ATOM   1968  CG  ASP A 243     -15.232  16.199  59.860  1.00  9.46           C  
ATOM   1969  OD1 ASP A 243     -15.402  16.037  58.633  1.00  7.59           O  
ATOM   1970  OD2 ASP A 243     -15.273  17.306  60.439  1.00 10.05           O1-
ATOM   1971  N   GLY A 244     -16.076  12.909  58.143  1.00  7.11           N  
ATOM   1972  CA  GLY A 244     -17.193  12.293  57.425  1.00  7.16           C  
ATOM   1973  C   GLY A 244     -18.400  13.224  57.268  1.00  7.28           C  
ATOM   1974  O   GLY A 244     -19.394  12.804  56.676  1.00  8.24           O  
ATOM   1975  N   ARG A 245     -18.337  14.458  57.798  1.00  6.74           N  
ATOM   1976  CA  ARG A 245     -19.445  15.410  57.801  1.00  7.43           C  
ATOM   1977  C   ARG A 245     -19.732  16.028  56.419  1.00  7.37           C  
ATOM   1978  O   ARG A 245     -20.898  16.287  56.125  1.00  8.41           O  
ATOM   1979  CB  ARG A 245     -19.182  16.478  58.886  1.00  8.36           C  
ATOM   1980  CG  ARG A 245     -20.259  17.574  58.953  1.00 11.80           C  
ATOM   1981  CD  ARG A 245     -20.144  18.498  60.166  1.00 17.06           C  
ATOM   1982  NE  ARG A 245     -21.093  19.609  60.036  1.00 18.94           N  
ATOM   1983  CZ  ARG A 245     -21.323  20.579  60.933  1.00 21.17           C  
ATOM   1984  NH1 ARG A 245     -20.664  20.621  62.100  1.00 23.64           N  
ATOM   1985  NH2 ARG A 245     -22.229  21.520  60.646  1.00 20.92           N1+
ATOM   1986  N   TYR A 246     -18.682  16.276  55.621  1.00  6.22           N  
ATOM   1987  CA  TYR A 246     -18.775  17.024  54.370  1.00  6.03           C  
ATOM   1988  C   TYR A 246     -18.393  16.139  53.180  1.00  5.94           C  
ATOM   1989  O   TYR A 246     -17.368  15.462  53.231  1.00  6.52           O  
ATOM   1990  CB  TYR A 246     -17.843  18.251  54.432  1.00  6.51           C  
ATOM   1991  CG  TYR A 246     -18.148  19.246  55.539  1.00  7.16           C  
ATOM   1992  CD1 TYR A 246     -17.565  19.093  56.815  1.00  7.59           C  
ATOM   1993  CD2 TYR A 246     -18.993  20.346  55.288  1.00  8.64           C  
ATOM   1994  CE1 TYR A 246     -17.797  20.049  57.821  1.00  8.93           C  
ATOM   1995  CE2 TYR A 246     -19.230  21.301  56.296  1.00  9.11           C  
ATOM   1996  CZ  TYR A 246     -18.627  21.156  57.561  1.00  9.32           C  
ATOM   1997  OH  TYR A 246     -18.848  22.088  58.532  1.00 11.43           O  
ATOM   1998  N   VAL A 247     -19.185  16.237  52.102  1.00  5.75           N  
ATOM   1999  CA  VAL A 247     -18.818  15.757  50.772  1.00  5.83           C  
ATOM   2000  C   VAL A 247     -18.250  16.965  50.010  1.00  6.32           C  
ATOM   2001  O   VAL A 247     -18.933  17.982  49.910  1.00  6.52           O  
ATOM   2002  CB  VAL A 247     -20.043  15.233  49.967  1.00  6.39           C  
ATOM   2003  CG1 VAL A 247     -19.663  14.722  48.562  1.00  7.45           C  
ATOM   2004  CG2 VAL A 247     -20.786  14.121  50.718  1.00  8.48           C  
ATOM   2005  N   LEU A 248     -17.021  16.829  49.498  1.00  6.13           N  
ATOM   2006  CA  LEU A 248     -16.311  17.856  48.741  1.00  6.41           C  
ATOM   2007  C   LEU A 248     -16.316  17.450  47.264  1.00  6.30           C  
ATOM   2008  O   LEU A 248     -15.832  16.367  46.937  1.00  6.26           O  
ATOM   2009  CB  LEU A 248     -14.865  17.963  49.265  1.00  7.20           C  
ATOM   2010  CG  LEU A 248     -14.738  18.364  50.751  1.00 10.67           C  
ATOM   2011  CD1 LEU A 248     -13.282  18.207  51.222  1.00 13.57           C  
ATOM   2012  CD2 LEU A 248     -15.306  19.769  51.037  1.00 11.39           C  
ATOM   2013  N   LEU A 249     -16.868  18.323  46.411  1.00  5.04           N  
ATOM   2014  CA  LEU A 249     -17.055  18.085  44.984  1.00  4.81           C  
ATOM   2015  C   LEU A 249     -16.058  18.932  44.184  1.00  4.72           C  
ATOM   2016  O   LEU A 249     -16.237  20.145  44.073  1.00  4.91           O  
ATOM   2017  CB  LEU A 249     -18.527  18.399  44.634  1.00  5.19           C  
ATOM   2018  CG  LEU A 249     -18.940  18.138  43.170  1.00  5.50           C  
ATOM   2019  CD1 LEU A 249     -18.754  16.660  42.787  1.00  7.38           C  
ATOM   2020  CD2 LEU A 249     -20.375  18.631  42.896  1.00  6.41           C  
ATOM   2021  N   SER A 250     -15.040  18.256  43.629  1.00  4.20           N  
ATOM   2022  CA  SER A 250     -14.053  18.828  42.719  1.00  4.90           C  
ATOM   2023  C   SER A 250     -14.552  18.669  41.275  1.00  4.59           C  
ATOM   2024  O   SER A 250     -14.468  17.566  40.733  1.00  4.63           O  
ATOM   2025  CB  SER A 250     -12.698  18.118  42.923  1.00  5.50           C  
ATOM   2026  OG  SER A 250     -12.040  18.618  44.069  1.00  8.34           O  
ATOM   2027  N   ILE A 251     -15.071  19.760  40.686  1.00  4.46           N  
ATOM   2028  CA  ILE A 251     -15.547  19.792  39.299  1.00  4.48           C  
ATOM   2029  C   ILE A 251     -14.398  20.249  38.391  1.00  4.92           C  
ATOM   2030  O   ILE A 251     -13.766  21.260  38.690  1.00  4.71           O  
ATOM   2031  CB  ILE A 251     -16.737  20.771  39.086  1.00  4.38           C  
ATOM   2032  CG1 ILE A 251     -17.895  20.474  40.064  1.00  4.67           C  
ATOM   2033  CG2 ILE A 251     -17.256  20.773  37.629  1.00  5.89           C  
ATOM   2034  CD1 ILE A 251     -18.978  21.557  40.090  1.00  5.26           C  
ATOM   2035  N   ARG A 252     -14.169  19.500  37.303  1.00  6.11           N  
ATOM   2036  CA  ARG A 252     -13.084  19.727  36.351  1.00  7.09           C  
ATOM   2037  C   ARG A 252     -13.647  19.785  34.926  1.00  7.31           C  
ATOM   2038  O   ARG A 252     -14.390  18.888  34.533  1.00  6.50           O  
ATOM   2039  CB  ARG A 252     -12.046  18.596  36.485  1.00  7.53           C  
ATOM   2040  CG  ARG A 252     -11.445  18.466  37.891  1.00  8.39           C  
ATOM   2041  CD  ARG A 252     -10.404  17.346  38.003  1.00 11.50           C  
ATOM   2042  NE  ARG A 252      -9.768  17.361  39.324  1.00 14.85           N  
ATOM   2043  CZ  ARG A 252      -8.835  18.236  39.736  1.00 15.06           C  
ATOM   2044  NH1 ARG A 252      -8.417  18.191  41.004  1.00 17.65           N  
ATOM   2045  NH2 ARG A 252      -8.311  19.157  38.915  1.00 16.91           N1+
ATOM   2046  N   GLU A 253     -13.259  20.831  34.180  1.00  8.09           N  
ATOM   2047  CA  GLU A 253     -13.647  21.069  32.786  1.00  9.42           C  
ATOM   2048  C   GLU A 253     -12.764  20.319  31.768  1.00 10.10           C  
ATOM   2049  O   GLU A 253     -13.205  20.117  30.636  1.00 10.88           O  
ATOM   2050  CB  GLU A 253     -13.613  22.591  32.511  1.00 10.05           C  
ATOM   2051  CG  GLU A 253     -12.225  23.253  32.696  1.00 11.61           C  
ATOM   2052  CD  GLU A 253     -12.178  24.748  32.380  1.00 12.71           C  
ATOM   2053  OE1 GLU A 253     -13.240  25.326  32.059  1.00 16.93           O  
ATOM   2054  OE2 GLU A 253     -11.054  25.289  32.468  1.00 16.54           O1-
ATOM   2055  N   GLY A 254     -11.539  19.948  32.170  1.00  9.19           N  
ATOM   2056  CA  GLY A 254     -10.546  19.360  31.281  1.00  9.43           C  
ATOM   2057  C   GLY A 254      -9.304  18.985  32.093  1.00  9.09           C  
ATOM   2058  O   GLY A 254      -9.355  18.860  33.317  1.00  9.60           O  
ATOM   2059  N   CYS A 255      -8.185  18.773  31.383  1.00  9.11           N  
ATOM   2060  CA  CYS A 255      -6.910  18.312  31.938  1.00  9.88           C  
ATOM   2061  C   CYS A 255      -6.059  19.416  32.601  1.00 10.04           C  
ATOM   2062  O   CYS A 255      -5.044  19.074  33.210  1.00 11.93           O  
ATOM   2063  CB  CYS A 255      -6.081  17.566  30.877  1.00  9.91           C  
ATOM   2064  SG  CYS A 255      -6.809  15.940  30.540  1.00 10.86           S  
ATOM   2065  N   ASP A 256      -6.474  20.695  32.515  1.00 10.09           N  
ATOM   2066  CA  ASP A 256      -5.854  21.824  33.227  1.00  9.45           C  
ATOM   2067  C   ASP A 256      -5.925  21.641  34.761  1.00  9.38           C  
ATOM   2068  O   ASP A 256      -6.995  21.272  35.248  1.00  8.50           O  
ATOM   2069  CB  ASP A 256      -6.474  23.188  32.807  1.00  9.79           C  
ATOM   2070  CG  ASP A 256      -8.005  23.307  32.722  1.00  0.00           C  
ATOM   2071  OD1 ASP A 256      -8.800  22.386  32.898  1.00  0.00           O  
ATOM   2072  OD2 ASP A 256      -8.386  24.586  32.439  1.00  0.00           O  
ATOM   2073  N   PRO A 257      -4.808  21.884  35.491  1.00  9.33           N  
ATOM   2074  CA  PRO A 257      -4.775  21.785  36.961  1.00  9.23           C  
ATOM   2075  C   PRO A 257      -5.498  22.967  37.639  1.00  8.00           C  
ATOM   2076  O   PRO A 257      -4.859  23.882  38.157  1.00  7.25           O  
ATOM   2077  CB  PRO A 257      -3.273  21.699  37.277  1.00 10.14           C  
ATOM   2078  CG  PRO A 257      -2.611  22.511  36.178  1.00 10.56           C  
ATOM   2079  CD  PRO A 257      -3.488  22.238  34.960  1.00 10.86           C  
ATOM   2080  N   VAL A 258      -6.834  22.901  37.593  1.00  6.40           N  
ATOM   2081  CA  VAL A 258      -7.792  23.808  38.210  1.00  5.62           C  
ATOM   2082  C   VAL A 258      -9.095  23.033  38.480  1.00  5.06           C  
ATOM   2083  O   VAL A 258      -9.375  22.050  37.788  1.00  5.11           O  
ATOM   2084  CB  VAL A 258      -8.126  25.037  37.311  1.00  5.41           C  
ATOM   2085  CG1 VAL A 258      -6.929  25.984  37.117  1.00  7.03           C  
ATOM   2086  CG2 VAL A 258      -8.749  24.669  35.949  1.00  5.72           C  
ATOM   2087  N   ASN A 259      -9.884  23.502  39.458  1.00  4.42           N  
ATOM   2088  CA  ASN A 259     -11.206  22.951  39.756  1.00  4.00           C  
ATOM   2089  C   ASN A 259     -12.080  23.972  40.494  1.00  4.79           C  
ATOM   2090  O   ASN A 259     -11.563  24.777  41.270  1.00  4.87           O  
ATOM   2091  CB  ASN A 259     -11.112  21.594  40.521  1.00  4.13           C  
ATOM   2092  CG  ASN A 259     -10.445  21.637  41.903  1.00  5.10           C  
ATOM   2093  OD1 ASN A 259      -9.229  21.508  42.012  1.00  6.21           O  
ATOM   2094  ND2 ASN A 259     -11.240  21.774  42.967  1.00  5.32           N  
ATOM   2095  N   ARG A 260     -13.406  23.850  40.303  1.00  5.05           N  
ATOM   2096  CA  ARG A 260     -14.397  24.386  41.239  1.00  5.68           C  
ATOM   2097  C   ARG A 260     -14.461  23.459  42.459  1.00  5.01           C  
ATOM   2098  O   ARG A 260     -14.391  22.242  42.289  1.00  4.56           O  
ATOM   2099  CB  ARG A 260     -15.801  24.501  40.602  1.00  6.05           C  
ATOM   2100  CG  ARG A 260     -15.819  25.171  39.223  1.00  7.92           C  
ATOM   2101  CD  ARG A 260     -17.226  25.526  38.728  1.00  8.78           C  
ATOM   2102  NE  ARG A 260     -17.139  26.371  37.529  1.00 10.93           N  
ATOM   2103  CZ  ARG A 260     -17.997  27.331  37.144  1.00 11.96           C  
ATOM   2104  NH1 ARG A 260     -19.067  27.667  37.875  1.00 14.05           N  
ATOM   2105  NH2 ARG A 260     -17.767  27.979  35.995  1.00 16.10           N1+
ATOM   2106  N   LEU A 261     -14.602  24.045  43.652  1.00  5.47           N  
ATOM   2107  CA  LEU A 261     -14.725  23.317  44.908  1.00  5.98           C  
ATOM   2108  C   LEU A 261     -16.061  23.729  45.529  1.00  5.95           C  
ATOM   2109  O   LEU A 261     -16.167  24.829  46.066  1.00  6.21           O  
ATOM   2110  CB  LEU A 261     -13.493  23.622  45.802  1.00  6.26           C  
ATOM   2111  CG  LEU A 261     -13.236  22.631  46.965  1.00  7.73           C  
ATOM   2112  CD1 LEU A 261     -14.278  22.706  48.099  1.00 10.97           C  
ATOM   2113  CD2 LEU A 261     -12.983  21.186  46.482  1.00 10.11           C  
ATOM   2114  N   TRP A 262     -17.055  22.837  45.430  1.00  5.31           N  
ATOM   2115  CA  TRP A 262     -18.322  22.940  46.153  1.00  5.42           C  
ATOM   2116  C   TRP A 262     -18.280  21.963  47.339  1.00  5.69           C  
ATOM   2117  O   TRP A 262     -17.513  20.999  47.305  1.00  5.63           O  
ATOM   2118  CB  TRP A 262     -19.503  22.588  45.220  1.00  5.65           C  
ATOM   2119  CG  TRP A 262     -19.711  23.367  43.949  1.00  5.21           C  
ATOM   2120  CD1 TRP A 262     -19.053  24.482  43.549  1.00  5.66           C  
ATOM   2121  CD2 TRP A 262     -20.699  23.101  42.906  1.00  4.69           C  
ATOM   2122  NE1 TRP A 262     -19.550  24.906  42.334  1.00  5.37           N  
ATOM   2123  CE2 TRP A 262     -20.563  24.089  41.885  1.00  5.24           C  
ATOM   2124  CE3 TRP A 262     -21.701  22.120  42.715  1.00  5.15           C  
ATOM   2125  CZ2 TRP A 262     -21.369  24.100  40.732  1.00  5.84           C  
ATOM   2126  CZ3 TRP A 262     -22.519  22.121  41.567  1.00  5.62           C  
ATOM   2127  CH2 TRP A 262     -22.352  23.106  40.574  1.00  5.81           C  
ATOM   2128  N   TYR A 263     -19.125  22.202  48.352  1.00  5.52           N  
ATOM   2129  CA  TYR A 263     -19.276  21.293  49.487  1.00  6.68           C  
ATOM   2130  C   TYR A 263     -20.749  21.141  49.876  1.00  7.09           C  
ATOM   2131  O   TYR A 263     -21.519  22.092  49.767  1.00  6.65           O  
ATOM   2132  CB  TYR A 263     -18.388  21.740  50.672  1.00  6.46           C  
ATOM   2133  CG  TYR A 263     -18.828  22.966  51.459  1.00  6.77           C  
ATOM   2134  CD1 TYR A 263     -19.756  22.842  52.516  1.00  7.78           C  
ATOM   2135  CD2 TYR A 263     -18.275  24.228  51.165  1.00  6.14           C  
ATOM   2136  CE1 TYR A 263     -20.116  23.967  53.281  1.00  8.24           C  
ATOM   2137  CE2 TYR A 263     -18.628  25.354  51.936  1.00  6.68           C  
ATOM   2138  CZ  TYR A 263     -19.544  25.222  52.999  1.00  6.81           C  
ATOM   2139  OH  TYR A 263     -19.870  26.304  53.762  1.00  8.95           O  
ATOM   2140  N   CYS A 264     -21.083  19.946  50.376  1.00  7.76           N  
ATOM   2141  CA  CYS A 264     -22.367  19.617  50.977  1.00  7.85           C  
ATOM   2142  C   CYS A 264     -22.089  19.125  52.400  1.00  7.42           C  
ATOM   2143  O   CYS A 264     -21.475  18.071  52.558  1.00  7.70           O  
ATOM   2144  CB  CYS A 264     -23.137  18.572  50.135  1.00  7.44           C  
ATOM   2145  SG  CYS A 264     -24.555  17.862  51.029  1.00  9.71           S  
ATOM   2146  N   ASP A 265     -22.617  19.860  53.391  1.00  8.34           N  
ATOM   2147  CA  ASP A 265     -22.739  19.410  54.776  1.00  8.31           C  
ATOM   2148  C   ASP A 265     -23.886  18.381  54.833  1.00  7.51           C  
ATOM   2149  O   ASP A 265     -25.041  18.748  54.612  1.00  6.48           O  
ATOM   2150  CB  ASP A 265     -22.975  20.620  55.717  1.00  9.39           C  
ATOM   2151  CG  ASP A 265     -22.964  20.306  57.219  1.00 11.39           C  
ATOM   2152  OD1 ASP A 265     -22.708  19.142  57.594  1.00 11.59           O  
ATOM   2153  OD2 ASP A 265     -23.190  21.262  57.992  1.00 15.59           O1-
ATOM   2154  N   LEU A 266     -23.539  17.113  55.106  1.00  6.37           N  
ATOM   2155  CA  LEU A 266     -24.471  15.981  55.164  1.00  7.55           C  
ATOM   2156  C   LEU A 266     -25.444  16.043  56.355  1.00  8.00           C  
ATOM   2157  O   LEU A 266     -26.500  15.415  56.286  1.00  8.49           O  
ATOM   2158  CB  LEU A 266     -23.680  14.654  55.185  1.00  8.21           C  
ATOM   2159  CG  LEU A 266     -22.853  14.380  53.910  1.00  7.93           C  
ATOM   2160  CD1 LEU A 266     -21.870  13.210  54.132  1.00 10.23           C  
ATOM   2161  CD2 LEU A 266     -23.752  14.180  52.667  1.00  9.08           C  
ATOM   2162  N   GLN A 267     -25.099  16.824  57.396  1.00  9.52           N  
ATOM   2163  CA  GLN A 267     -25.969  17.155  58.527  1.00 10.13           C  
ATOM   2164  C   GLN A 267     -27.191  17.986  58.082  1.00  9.12           C  
ATOM   2165  O   GLN A 267     -28.284  17.782  58.609  1.00  9.97           O  
ATOM   2166  CB  GLN A 267     -25.133  17.942  59.561  1.00 11.29           C  
ATOM   2167  CG  GLN A 267     -25.831  18.190  60.915  1.00 14.52           C  
ATOM   2168  CD  GLN A 267     -25.215  19.377  61.654  1.00 21.68           C  
ATOM   2169  OE1 GLN A 267     -25.389  20.522  61.240  1.00 24.41           O  
ATOM   2170  NE2 GLN A 267     -24.507  19.117  62.754  1.00 24.14           N  
ATOM   2171  N   GLN A 268     -26.969  18.903  57.125  1.00  8.07           N  
ATOM   2172  CA  GLN A 268     -27.958  19.855  56.622  1.00  7.57           C  
ATOM   2173  C   GLN A 268     -28.914  19.288  55.559  1.00  7.55           C  
ATOM   2174  O   GLN A 268     -29.877  19.978  55.225  1.00  6.91           O  
ATOM   2175  CB  GLN A 268     -27.226  21.124  56.127  1.00  7.04           C  
ATOM   2176  CG  GLN A 268     -26.543  21.931  57.252  1.00  7.40           C  
ATOM   2177  CD  GLN A 268     -27.536  22.529  58.253  1.00  7.72           C  
ATOM   2178  OE1 GLN A 268     -28.480  23.213  57.863  1.00  9.45           O  
ATOM   2179  NE2 GLN A 268     -27.324  22.283  59.547  1.00  8.17           N  
ATOM   2180  N   GLU A 269     -28.680  18.054  55.073  1.00  8.01           N  
ATOM   2181  CA  GLU A 269     -29.609  17.327  54.201  1.00  9.16           C  
ATOM   2182  C   GLU A 269     -30.922  16.986  54.928  1.00 10.37           C  
ATOM   2183  O   GLU A 269     -30.885  16.536  56.073  1.00 11.01           O  
ATOM   2184  CB  GLU A 269     -28.936  16.047  53.660  1.00  9.17           C  
ATOM   2185  CG  GLU A 269     -27.835  16.295  52.611  1.00  9.23           C  
ATOM   2186  CD  GLU A 269     -28.367  16.951  51.334  1.00  9.38           C  
ATOM   2187  OE1 GLU A 269     -29.317  16.391  50.747  1.00 11.95           O  
ATOM   2188  OE2 GLU A 269     -27.824  18.015  50.971  1.00  8.17           O1-
ATOM   2189  N   SER A 270     -32.050  17.220  54.237  1.00 11.66           N  
ATOM   2190  CA  SER A 270     -33.409  17.112  54.779  1.00 13.44           C  
ATOM   2191  C   SER A 270     -33.832  15.689  55.188  1.00 13.92           C  
ATOM   2192  O   SER A 270     -34.608  15.550  56.133  1.00 15.01           O  
ATOM   2193  CB  SER A 270     -34.410  17.686  53.757  1.00 13.66           C  
ATOM   2194  OG  SER A 270     -34.341  19.098  53.715  1.00 15.27           O  
ATOM   2195  N   SER A 271     -33.319  14.669  54.480  1.00 14.18           N  
ATOM   2196  CA  SER A 271     -33.608  13.257  54.729  1.00 14.85           C  
ATOM   2197  C   SER A 271     -32.454  12.391  54.188  1.00 13.61           C  
ATOM   2198  O   SER A 271     -32.695  11.386  53.516  1.00 14.29           O  
ATOM   2199  CB  SER A 271     -35.009  12.899  54.169  1.00 15.53           C  
ATOM   2200  OG  SER A 271     -35.394  11.578  54.498  1.00 19.55           O  
ATOM   2201  N   GLY A 272     -31.210  12.817  54.477  1.00 11.89           N  
ATOM   2202  CA  GLY A 272     -29.980  12.200  53.980  1.00 10.89           C  
ATOM   2203  C   GLY A 272     -29.821  12.409  52.465  1.00 10.31           C  
ATOM   2204  O   GLY A 272     -30.439  13.299  51.877  1.00 10.44           O  
ATOM   2205  N   ILE A 273     -28.969  11.580  51.843  1.00  8.50           N  
ATOM   2206  CA  ILE A 273     -28.728  11.572  50.399  1.00  8.10           C  
ATOM   2207  C   ILE A 273     -29.929  10.909  49.688  1.00  7.82           C  
ATOM   2208  O   ILE A 273     -30.064   9.686  49.731  1.00  8.74           O  
ATOM   2209  CB  ILE A 273     -27.408  10.819  50.044  1.00  7.83           C  
ATOM   2210  CG1 ILE A 273     -26.176  11.476  50.716  1.00  7.32           C  
ATOM   2211  CG2 ILE A 273     -27.183  10.690  48.521  1.00  8.00           C  
ATOM   2212  CD1 ILE A 273     -24.971  10.536  50.851  1.00  7.96           C  
ATOM   2213  N   ALA A 274     -30.797  11.749  49.099  1.00  7.66           N  
ATOM   2214  CA  ALA A 274     -32.081  11.350  48.514  1.00  7.73           C  
ATOM   2215  C   ALA A 274     -32.371  12.021  47.159  1.00  7.62           C  
ATOM   2216  O   ALA A 274     -33.351  11.649  46.514  1.00  9.55           O  
ATOM   2217  CB  ALA A 274     -33.193  11.652  49.533  1.00  8.64           C  
ATOM   2218  N   GLY A 275     -31.521  12.967  46.735  1.00  7.14           N  
ATOM   2219  CA  GLY A 275     -31.629  13.645  45.448  1.00  7.08           C  
ATOM   2220  C   GLY A 275     -30.337  14.434  45.228  1.00  6.63           C  
ATOM   2221  O   GLY A 275     -29.282  14.074  45.757  1.00  6.83           O  
ATOM   2222  N   ILE A 276     -30.428  15.516  44.432  1.00  6.75           N  
ATOM   2223  CA  ILE A 276     -29.351  16.492  44.241  1.00  6.48           C  
ATOM   2224  C   ILE A 276     -29.056  17.202  45.576  1.00  6.75           C  
ATOM   2225  O   ILE A 276     -29.974  17.754  46.185  1.00  8.05           O  
ATOM   2226  CB  ILE A 276     -29.705  17.571  43.172  1.00  6.66           C  
ATOM   2227  CG1 ILE A 276     -30.002  16.958  41.783  1.00  7.28           C  
ATOM   2228  CG2 ILE A 276     -28.662  18.709  43.050  1.00  7.20           C  
ATOM   2229  CD1 ILE A 276     -28.797  16.326  41.070  1.00  6.54           C  
ATOM   2230  N   LEU A 277     -27.790  17.130  46.009  1.00  6.34           N  
ATOM   2231  CA  LEU A 277     -27.340  17.622  47.309  1.00  6.26           C  
ATOM   2232  C   LEU A 277     -27.334  19.159  47.392  1.00  6.05           C  
ATOM   2233  O   LEU A 277     -27.289  19.837  46.364  1.00  6.13           O  
ATOM   2234  CB  LEU A 277     -25.934  17.058  47.598  1.00  6.27           C  
ATOM   2235  CG  LEU A 277     -25.798  15.520  47.564  1.00  6.06           C  
ATOM   2236  CD1 LEU A 277     -24.368  15.085  47.953  1.00  8.71           C  
ATOM   2237  CD2 LEU A 277     -26.849  14.817  48.438  1.00  9.20           C  
ATOM   2238  N   LYS A 278     -27.360  19.672  48.633  1.00  6.69           N  
ATOM   2239  CA  LYS A 278     -27.312  21.096  48.967  1.00  7.01           C  
ATOM   2240  C   LYS A 278     -25.873  21.636  48.845  1.00  6.30           C  
ATOM   2241  O   LYS A 278     -25.207  21.863  49.856  1.00  7.87           O  
ATOM   2242  CB  LYS A 278     -27.905  21.300  50.380  1.00  7.33           C  
ATOM   2243  CG  LYS A 278     -29.394  20.919  50.484  1.00  8.17           C  
ATOM   2244  CD  LYS A 278     -29.947  21.101  51.904  1.00  9.85           C  
ATOM   2245  CE  LYS A 278     -31.371  20.550  52.057  1.00 15.04           C  
ATOM   2246  NZ  LYS A 278     -31.907  20.820  53.401  1.00 18.45           N1+
ATOM   2247  N   TRP A 279     -25.419  21.802  47.591  1.00  6.10           N  
ATOM   2248  CA  TRP A 279     -24.082  22.272  47.237  1.00  5.83           C  
ATOM   2249  C   TRP A 279     -23.910  23.772  47.517  1.00  5.84           C  
ATOM   2250  O   TRP A 279     -24.468  24.599  46.794  1.00  6.79           O  
ATOM   2251  CB  TRP A 279     -23.779  21.956  45.757  1.00  5.56           C  
ATOM   2252  CG  TRP A 279     -23.812  20.509  45.360  1.00  6.10           C  
ATOM   2253  CD1 TRP A 279     -24.695  19.946  44.504  1.00  5.56           C  
ATOM   2254  CD2 TRP A 279     -22.943  19.423  45.806  1.00  5.36           C  
ATOM   2255  NE1 TRP A 279     -24.426  18.600  44.378  1.00  4.98           N  
ATOM   2256  CE2 TRP A 279     -23.355  18.220  45.156  1.00  4.70           C  
ATOM   2257  CE3 TRP A 279     -21.850  19.326  46.699  1.00  5.15           C  
ATOM   2258  CZ2 TRP A 279     -22.720  16.986  45.380  1.00  4.90           C  
ATOM   2259  CZ3 TRP A 279     -21.218  18.091  46.948  1.00  5.79           C  
ATOM   2260  CH2 TRP A 279     -21.647  16.924  46.284  1.00  6.04           C  
ATOM   2261  N   VAL A 280     -23.099  24.081  48.539  1.00  5.44           N  
ATOM   2262  CA  VAL A 280     -22.591  25.416  48.836  1.00  5.32           C  
ATOM   2263  C   VAL A 280     -21.327  25.624  47.986  1.00  5.98           C  
ATOM   2264  O   VAL A 280     -20.360  24.877  48.137  1.00  5.23           O  
ATOM   2265  CB  VAL A 280     -22.212  25.572  50.335  1.00  5.09           C  
ATOM   2266  CG1 VAL A 280     -21.624  26.961  50.663  1.00  6.55           C  
ATOM   2267  CG2 VAL A 280     -23.411  25.285  51.257  1.00  5.85           C  
ATOM   2268  N   LYS A 281     -21.385  26.608  47.078  1.00  6.86           N  
ATOM   2269  CA  LYS A 281     -20.390  26.810  46.028  1.00  7.64           C  
ATOM   2270  C   LYS A 281     -19.267  27.744  46.515  1.00  7.87           C  
ATOM   2271  O   LYS A 281     -19.245  28.919  46.147  1.00  9.99           O  
ATOM   2272  CB  LYS A 281     -21.111  27.321  44.758  1.00  8.12           C  
ATOM   2273  CG  LYS A 281     -22.259  26.403  44.293  1.00  7.83           C  
ATOM   2274  CD  LYS A 281     -22.809  26.789  42.914  1.00  9.11           C  
ATOM   2275  CE  LYS A 281     -24.005  25.926  42.495  1.00 10.65           C  
ATOM   2276  NZ  LYS A 281     -24.451  26.260  41.132  1.00 14.05           N1+
ATOM   2277  N   LEU A 282     -18.371  27.191  47.356  1.00  7.79           N  
ATOM   2278  CA  LEU A 282     -17.220  27.857  47.985  1.00  7.71           C  
ATOM   2279  C   LEU A 282     -16.283  28.532  46.967  1.00  7.88           C  
ATOM   2280  O   LEU A 282     -16.000  29.722  47.103  1.00  9.02           O  
ATOM   2281  CB  LEU A 282     -16.487  26.822  48.876  1.00  8.37           C  
ATOM   2282  CG  LEU A 282     -15.175  27.267  49.566  1.00  8.48           C  
ATOM   2283  CD1 LEU A 282     -15.436  28.264  50.711  1.00 12.50           C  
ATOM   2284  CD2 LEU A 282     -14.358  26.049  50.037  1.00  9.61           C  
ATOM   2285  N   ILE A 283     -15.859  27.756  45.959  1.00  7.20           N  
ATOM   2286  CA  ILE A 283     -15.142  28.226  44.780  1.00  7.11           C  
ATOM   2287  C   ILE A 283     -15.978  27.769  43.576  1.00  6.85           C  
ATOM   2288  O   ILE A 283     -16.218  26.570  43.431  1.00  7.44           O  
ATOM   2289  CB  ILE A 283     -13.724  27.589  44.651  1.00  8.47           C  
ATOM   2290  CG1 ILE A 283     -12.874  27.684  45.940  1.00 10.67           C  
ATOM   2291  CG2 ILE A 283     -12.943  28.130  43.434  1.00  8.13           C  
ATOM   2292  CD1 ILE A 283     -12.532  29.107  46.405  1.00 16.52           C  
ATOM   2293  N   ASP A 284     -16.416  28.728  42.748  1.00  6.69           N  
ATOM   2294  CA  ASP A 284     -17.307  28.479  41.614  1.00  6.43           C  
ATOM   2295  C   ASP A 284     -16.643  29.021  40.332  1.00  6.68           C  
ATOM   2296  O   ASP A 284     -17.269  29.753  39.566  1.00  7.87           O  
ATOM   2297  CB  ASP A 284     -18.717  29.068  41.901  1.00  6.85           C  
ATOM   2298  CG  ASP A 284     -19.869  28.435  41.106  1.00  7.70           C  
ATOM   2299  OD1 ASP A 284     -19.703  27.293  40.622  1.00  8.88           O  
ATOM   2300  OD2 ASP A 284     -20.940  29.076  41.059  1.00 11.84           O1-
ATOM   2301  N   ASN A 285     -15.367  28.647  40.132  1.00  6.20           N  
ATOM   2302  CA  ASN A 285     -14.526  29.081  39.015  1.00  6.43           C  
ATOM   2303  C   ASN A 285     -13.368  28.092  38.785  1.00  6.14           C  
ATOM   2304  O   ASN A 285     -12.991  27.361  39.701  1.00  5.82           O  
ATOM   2305  CB  ASN A 285     -14.044  30.542  39.235  1.00  5.94           C  
ATOM   2306  CG  ASN A 285     -13.216  30.779  40.509  1.00  7.82           C  
ATOM   2307  OD1 ASN A 285     -12.139  30.212  40.679  1.00  7.66           O  
ATOM   2308  ND2 ASN A 285     -13.707  31.637  41.405  1.00  8.03           N  
ATOM   2309  N   PHE A 286     -12.819  28.114  37.560  1.00  6.71           N  
ATOM   2310  CA  PHE A 286     -11.687  27.289  37.130  1.00  6.76           C  
ATOM   2311  C   PHE A 286     -10.379  28.108  37.111  1.00  6.87           C  
ATOM   2312  O   PHE A 286      -9.621  28.017  36.145  1.00  7.93           O  
ATOM   2313  CB  PHE A 286     -12.000  26.682  35.743  1.00  7.41           C  
ATOM   2314  CG  PHE A 286     -13.171  25.721  35.692  1.00  8.13           C  
ATOM   2315  CD1 PHE A 286     -13.063  24.433  36.256  1.00  7.51           C  
ATOM   2316  CD2 PHE A 286     -14.396  26.127  35.125  1.00  9.82           C  
ATOM   2317  CE1 PHE A 286     -14.143  23.564  36.193  1.00  8.41           C  
ATOM   2318  CE2 PHE A 286     -15.458  25.238  35.069  1.00 10.55           C  
ATOM   2319  CZ  PHE A 286     -15.335  23.962  35.605  1.00 10.10           C  
ATOM   2320  N   GLU A 287     -10.134  28.906  38.165  1.00  6.75           N  
ATOM   2321  CA  GLU A 287      -8.972  29.799  38.256  1.00  7.50           C  
ATOM   2322  C   GLU A 287      -7.817  29.226  39.101  1.00  7.18           C  
ATOM   2323  O   GLU A 287      -6.721  29.786  39.040  1.00  8.20           O  
ATOM   2324  CB  GLU A 287      -9.410  31.163  38.820  1.00  7.72           C  
ATOM   2325  CG  GLU A 287     -10.462  31.904  37.970  1.00  8.14           C  
ATOM   2326  CD  GLU A 287     -10.961  33.199  38.620  1.00  9.71           C  
ATOM   2327  OE1 GLU A 287     -10.165  33.842  39.342  1.00 12.21           O  
ATOM   2328  OE2 GLU A 287     -12.142  33.529  38.378  1.00 12.15           O1-
ATOM   2329  N   GLY A 288      -8.056  28.151  39.870  1.00  6.24           N  
ATOM   2330  CA  GLY A 288      -7.028  27.541  40.709  1.00  5.81           C  
ATOM   2331  C   GLY A 288      -7.434  26.112  41.078  1.00  5.91           C  
ATOM   2332  O   GLY A 288      -8.616  25.765  41.080  1.00  5.03           O  
ATOM   2333  N   GLU A 289      -6.423  25.295  41.412  1.00  5.64           N  
ATOM   2334  CA  GLU A 289      -6.548  23.937  41.945  1.00  6.20           C  
ATOM   2335  C   GLU A 289      -6.834  24.002  43.454  1.00  5.77           C  
ATOM   2336  O   GLU A 289      -6.312  24.895  44.120  1.00  5.38           O  
ATOM   2337  CB  GLU A 289      -5.217  23.199  41.662  1.00  6.95           C  
ATOM   2338  CG  GLU A 289      -5.164  21.692  41.997  1.00 10.74           C  
ATOM   2339  CD  GLU A 289      -6.003  20.778  41.096  1.00 14.98           C  
ATOM   2340  OE1 GLU A 289      -6.672  21.274  40.167  1.00 16.72           O  
ATOM   2341  OE2 GLU A 289      -5.963  19.556  41.351  1.00 15.82           O1-
ATOM   2342  N   TYR A 290      -7.645  23.065  43.969  1.00  5.19           N  
ATOM   2343  CA  TYR A 290      -7.999  22.964  45.387  1.00  5.55           C  
ATOM   2344  C   TYR A 290      -8.151  21.480  45.747  1.00  5.21           C  
ATOM   2345  O   TYR A 290      -9.261  20.949  45.686  1.00  6.11           O  
ATOM   2346  CB  TYR A 290      -9.273  23.793  45.704  1.00  5.77           C  
ATOM   2347  CG  TYR A 290      -9.136  25.286  45.454  1.00  5.57           C  
ATOM   2348  CD1 TYR A 290      -8.491  26.114  46.397  1.00  6.40           C  
ATOM   2349  CD2 TYR A 290      -9.596  25.838  44.240  1.00  4.48           C  
ATOM   2350  CE1 TYR A 290      -8.286  27.480  46.115  1.00  5.96           C  
ATOM   2351  CE2 TYR A 290      -9.374  27.197  43.952  1.00  5.62           C  
ATOM   2352  CZ  TYR A 290      -8.718  28.018  44.886  1.00  6.14           C  
ATOM   2353  OH  TYR A 290      -8.501  29.331  44.591  1.00  6.43           O  
ATOM   2354  N   ASP A 291      -7.021  20.840  46.097  1.00  5.67           N  
ATOM   2355  CA  ASP A 291      -6.961  19.439  46.528  1.00  5.48           C  
ATOM   2356  C   ASP A 291      -7.010  19.387  48.057  1.00  5.57           C  
ATOM   2357  O   ASP A 291      -6.107  19.916  48.703  1.00  6.09           O  
ATOM   2358  CB  ASP A 291      -5.666  18.737  46.046  1.00  6.15           C  
ATOM   2359  CG  ASP A 291      -5.375  18.889  44.557  1.00  7.74           C  
ATOM   2360  OD1 ASP A 291      -4.298  19.283  44.114  1.00  8.02           O  
ATOM   2361  OD2 ASP A 291      -6.437  18.544  43.778  1.00 12.19           O  
ATOM   2362  N   TYR A 292      -8.053  18.743  48.601  1.00  5.28           N  
ATOM   2363  CA  TYR A 292      -8.268  18.559  50.037  1.00  5.13           C  
ATOM   2364  C   TYR A 292      -7.157  17.730  50.711  1.00  4.98           C  
ATOM   2365  O   TYR A 292      -6.739  16.714  50.155  1.00  6.80           O  
ATOM   2366  CB  TYR A 292      -9.656  17.921  50.228  1.00  5.30           C  
ATOM   2367  CG  TYR A 292      -9.997  17.510  51.648  1.00  5.71           C  
ATOM   2368  CD1 TYR A 292     -10.279  18.499  52.611  1.00  5.43           C  
ATOM   2369  CD2 TYR A 292     -10.024  16.147  52.011  1.00  5.77           C  
ATOM   2370  CE1 TYR A 292     -10.624  18.123  53.920  1.00  5.07           C  
ATOM   2371  CE2 TYR A 292     -10.345  15.774  53.329  1.00  5.37           C  
ATOM   2372  CZ  TYR A 292     -10.655  16.764  54.280  1.00  5.69           C  
ATOM   2373  OH  TYR A 292     -10.973  16.401  55.553  1.00  6.20           O  
ATOM   2374  N   VAL A 293      -6.737  18.180  51.904  1.00  5.22           N  
ATOM   2375  CA  VAL A 293      -5.697  17.546  52.714  1.00  5.74           C  
ATOM   2376  C   VAL A 293      -6.301  16.995  54.019  1.00  5.27           C  
ATOM   2377  O   VAL A 293      -6.074  15.826  54.330  1.00  6.75           O  
ATOM   2378  CB  VAL A 293      -4.573  18.555  53.085  1.00  5.46           C  
ATOM   2379  CG1 VAL A 293      -3.428  17.943  53.920  1.00  6.89           C  
ATOM   2380  CG2 VAL A 293      -4.005  19.237  51.829  1.00  6.31           C  
ATOM   2381  N   THR A 294      -7.052  17.845  54.742  1.00  5.79           N  
ATOM   2382  CA  THR A 294      -7.688  17.552  56.029  1.00  6.00           C  
ATOM   2383  C   THR A 294      -8.541  18.761  56.474  1.00  5.47           C  
ATOM   2384  O   THR A 294      -8.443  19.827  55.868  1.00  5.68           O  
ATOM   2385  CB  THR A 294      -6.649  17.201  57.138  1.00  6.40           C  
ATOM   2386  OG1 THR A 294      -7.281  16.742  58.317  1.00  7.65           O  
ATOM   2387  CG2 THR A 294      -5.704  18.347  57.536  1.00  8.06           C  
ATOM   2388  N   ASN A 295      -9.362  18.580  57.519  1.00  6.20           N  
ATOM   2389  CA  ASN A 295     -10.102  19.659  58.169  1.00  6.53           C  
ATOM   2390  C   ASN A 295     -10.066  19.501  59.697  1.00  6.98           C  
ATOM   2391  O   ASN A 295     -10.016  18.379  60.201  1.00  7.13           O  
ATOM   2392  CB  ASN A 295     -11.552  19.765  57.626  1.00  6.99           C  
ATOM   2393  CG  ASN A 295     -12.507  18.633  58.038  1.00  7.39           C  
ATOM   2394  OD1 ASN A 295     -12.200  17.456  57.871  1.00  6.15           O  
ATOM   2395  ND2 ASN A 295     -13.674  18.986  58.578  1.00  7.96           N  
ATOM   2396  N   GLU A 296     -10.157  20.645  60.387  1.00  7.61           N  
ATOM   2397  CA  GLU A 296     -10.376  20.754  61.824  1.00  8.27           C  
ATOM   2398  C   GLU A 296     -11.636  21.606  62.007  1.00  7.95           C  
ATOM   2399  O   GLU A 296     -11.544  22.825  62.161  1.00  8.37           O  
ATOM   2400  CB  GLU A 296      -9.130  21.370  62.506  1.00  9.43           C  
ATOM   2401  CG  GLU A 296      -7.859  20.491  62.474  1.00 11.94           C  
ATOM   2402  CD  GLU A 296      -7.977  19.153  63.214  1.00 14.63           C  
ATOM   2403  OE1 GLU A 296      -8.880  19.016  64.068  1.00 16.88           O  
ATOM   2404  OE2 GLU A 296      -7.151  18.268  62.901  1.00 15.06           O1-
ATOM   2405  N   GLY A 297     -12.800  20.939  61.923  1.00  8.14           N  
ATOM   2406  CA  GLY A 297     -14.111  21.582  61.930  1.00  8.50           C  
ATOM   2407  C   GLY A 297     -14.328  22.295  60.589  1.00  8.41           C  
ATOM   2408  O   GLY A 297     -14.150  21.701  59.527  1.00  8.80           O  
ATOM   2409  N   THR A 298     -14.730  23.571  60.656  1.00  8.02           N  
ATOM   2410  CA  THR A 298     -14.985  24.436  59.502  1.00  8.07           C  
ATOM   2411  C   THR A 298     -13.704  24.963  58.811  1.00  7.46           C  
ATOM   2412  O   THR A 298     -13.818  25.472  57.698  1.00  7.05           O  
ATOM   2413  CB  THR A 298     -15.858  25.643  59.930  1.00  7.82           C  
ATOM   2414  OG1 THR A 298     -15.177  26.509  60.821  1.00 10.01           O  
ATOM   2415  CG2 THR A 298     -17.195  25.221  60.564  1.00  9.38           C  
ATOM   2416  N   VAL A 299     -12.522  24.808  59.436  1.00  7.12           N  
ATOM   2417  CA  VAL A 299     -11.227  25.161  58.850  1.00  7.18           C  
ATOM   2418  C   VAL A 299     -10.705  23.979  58.011  1.00  6.20           C  
ATOM   2419  O   VAL A 299     -10.345  22.951  58.579  1.00  6.73           O  
ATOM   2420  CB  VAL A 299     -10.184  25.526  59.947  1.00  7.23           C  
ATOM   2421  CG1 VAL A 299      -8.776  25.823  59.390  1.00  9.10           C  
ATOM   2422  CG2 VAL A 299     -10.661  26.729  60.782  1.00  9.27           C  
ATOM   2423  N   PHE A 300     -10.698  24.154  56.681  1.00  5.53           N  
ATOM   2424  CA  PHE A 300     -10.300  23.151  55.692  1.00  5.29           C  
ATOM   2425  C   PHE A 300      -8.946  23.497  55.062  1.00  5.13           C  
ATOM   2426  O   PHE A 300      -8.820  24.556  54.450  1.00  6.24           O  
ATOM   2427  CB  PHE A 300     -11.377  23.058  54.591  1.00  5.12           C  
ATOM   2428  CG  PHE A 300     -12.524  22.113  54.883  1.00  5.65           C  
ATOM   2429  CD1 PHE A 300     -13.430  22.371  55.931  1.00  6.43           C  
ATOM   2430  CD2 PHE A 300     -12.664  20.932  54.126  1.00  5.54           C  
ATOM   2431  CE1 PHE A 300     -14.445  21.465  56.207  1.00  7.26           C  
ATOM   2432  CE2 PHE A 300     -13.677  20.034  54.425  1.00  7.04           C  
ATOM   2433  CZ  PHE A 300     -14.558  20.300  55.460  1.00  6.91           C  
ATOM   2434  N   THR A 301      -7.985  22.571  55.181  1.00  4.94           N  
ATOM   2435  CA  THR A 301      -6.664  22.650  54.563  1.00  4.28           C  
ATOM   2436  C   THR A 301      -6.708  22.123  53.113  1.00  4.66           C  
ATOM   2437  O   THR A 301      -7.229  21.029  52.884  1.00  5.34           O  
ATOM   2438  CB  THR A 301      -5.628  21.809  55.359  1.00  4.60           C  
ATOM   2439  OG1 THR A 301      -5.625  22.221  56.712  1.00  5.21           O  
ATOM   2440  CG2 THR A 301      -4.182  21.928  54.848  1.00  5.29           C  
ATOM   2441  N   PHE A 302      -6.148  22.906  52.175  1.00  4.95           N  
ATOM   2442  CA  PHE A 302      -6.042  22.578  50.752  1.00  5.12           C  
ATOM   2443  C   PHE A 302      -4.610  22.821  50.251  1.00  5.57           C  
ATOM   2444  O   PHE A 302      -4.015  23.837  50.607  1.00  6.10           O  
ATOM   2445  CB  PHE A 302      -6.995  23.465  49.914  1.00  5.87           C  
ATOM   2446  CG  PHE A 302      -8.482  23.272  50.140  1.00  5.09           C  
ATOM   2447  CD1 PHE A 302      -9.163  22.201  49.526  1.00  6.43           C  
ATOM   2448  CD2 PHE A 302      -9.176  24.088  51.058  1.00  6.70           C  
ATOM   2449  CE1 PHE A 302     -10.510  21.990  49.787  1.00  7.42           C  
ATOM   2450  CE2 PHE A 302     -10.527  23.873  51.289  1.00  6.61           C  
ATOM   2451  CZ  PHE A 302     -11.191  22.827  50.662  1.00  7.43           C  
ATOM   2452  N   LYS A 303      -4.137  21.950  49.342  1.00  5.52           N  
ATOM   2453  CA  LYS A 303      -3.051  22.261  48.409  1.00  5.47           C  
ATOM   2454  C   LYS A 303      -3.648  23.033  47.222  1.00  5.40           C  
ATOM   2455  O   LYS A 303      -4.694  22.632  46.708  1.00  5.41           O  
ATOM   2456  CB  LYS A 303      -2.356  20.965  47.936  1.00  5.49           C  
ATOM   2457  CG  LYS A 303      -1.139  21.205  47.009  1.00  6.06           C  
ATOM   2458  CD  LYS A 303      -0.428  19.921  46.539  1.00  9.18           C  
ATOM   2459  CE  LYS A 303      -1.207  19.096  45.501  1.00 15.21           C  
ATOM   2460  NZ  LYS A 303      -1.207  19.739  44.177  1.00 16.32           N1+
ATOM   2461  N   THR A 304      -2.972  24.112  46.806  1.00  4.61           N  
ATOM   2462  CA  THR A 304      -3.467  25.018  45.775  1.00  5.06           C  
ATOM   2463  C   THR A 304      -2.316  25.594  44.935  1.00  5.09           C  
ATOM   2464  O   THR A 304      -1.205  25.726  45.449  1.00  5.36           O  
ATOM   2465  CB  THR A 304      -4.279  26.179  46.426  1.00  4.83           C  
ATOM   2466  OG1 THR A 304      -4.912  26.975  45.446  1.00  4.47           O  
ATOM   2467  CG2 THR A 304      -3.444  27.144  47.294  1.00  5.40           C  
ATOM   2468  N   ASN A 305      -2.628  25.968  43.681  1.00  4.74           N  
ATOM   2469  CA  ASN A 305      -1.754  26.762  42.809  1.00  5.27           C  
ATOM   2470  C   ASN A 305      -2.272  28.197  42.585  1.00  5.81           C  
ATOM   2471  O   ASN A 305      -1.763  28.876  41.693  1.00  5.71           O  
ATOM   2472  CB  ASN A 305      -1.433  26.015  41.486  1.00  5.36           C  
ATOM   2473  CG  ASN A 305      -2.632  25.633  40.604  1.00  5.42           C  
ATOM   2474  OD1 ASN A 305      -3.722  26.184  40.731  1.00  5.26           O  
ATOM   2475  ND2 ASN A 305      -2.428  24.684  39.690  1.00  5.06           N  
ATOM   2476  N   ARG A 306      -3.255  28.640  43.393  1.00  6.49           N  
ATOM   2477  CA  ARG A 306      -3.842  29.981  43.364  1.00  7.03           C  
ATOM   2478  C   ARG A 306      -2.793  31.051  43.712  1.00  7.36           C  
ATOM   2479  O   ARG A 306      -2.408  31.172  44.876  1.00  7.91           O  
ATOM   2480  CB  ARG A 306      -5.062  30.007  44.311  1.00  7.09           C  
ATOM   2481  CG  ARG A 306      -5.815  31.346  44.404  1.00  7.85           C  
ATOM   2482  CD  ARG A 306      -6.414  31.817  43.073  1.00 10.65           C  
ATOM   2483  NE  ARG A 306      -7.334  32.938  43.296  1.00 10.91           N  
ATOM   2484  CZ  ARG A 306      -8.114  33.518  42.373  1.00 12.75           C  
ATOM   2485  NH1 ARG A 306      -8.102  33.105  41.102  1.00 13.83           N  
ATOM   2486  NH2 ARG A 306      -8.925  34.521  42.727  1.00 14.68           N1+
ATOM   2487  N   HIS A 307      -2.338  31.771  42.669  1.00  9.06           N  
ATOM   2488  CA  HIS A 307      -1.250  32.759  42.689  1.00 10.05           C  
ATOM   2489  C   HIS A 307       0.112  32.157  43.106  1.00 10.50           C  
ATOM   2490  O   HIS A 307       0.934  32.867  43.687  1.00 12.42           O  
ATOM   2491  CB  HIS A 307      -1.631  34.002  43.535  1.00 11.70           C  
ATOM   2492  CG  HIS A 307      -3.014  34.559  43.296  1.00 15.29           C  
ATOM   2493  ND1 HIS A 307      -3.466  34.950  42.030  1.00 17.33           N  
ATOM   2494  CD2 HIS A 307      -4.025  34.766  44.211  1.00 17.77           C  
ATOM   2495  CE1 HIS A 307      -4.710  35.368  42.227  1.00 18.60           C  
ATOM   2496  NE2 HIS A 307      -5.092  35.284  43.501  1.00 19.77           N  
ATOM   2497  N   SER A 308       0.310  30.853  42.841  1.00  8.15           N  
ATOM   2498  CA  SER A 308       1.421  30.061  43.361  1.00  7.79           C  
ATOM   2499  C   SER A 308       1.737  28.897  42.403  1.00  6.77           C  
ATOM   2500  O   SER A 308       1.283  27.787  42.666  1.00  5.58           O  
ATOM   2501  CB  SER A 308       1.077  29.562  44.786  1.00  8.40           C  
ATOM   2502  OG  SER A 308       1.289  30.584  45.735  1.00 13.01           O  
ATOM   2503  N   PRO A 309       2.477  29.137  41.294  1.00  6.61           N  
ATOM   2504  CA  PRO A 309       2.743  28.085  40.291  1.00  6.82           C  
ATOM   2505  C   PRO A 309       3.510  26.840  40.786  1.00  6.52           C  
ATOM   2506  O   PRO A 309       3.224  25.750  40.294  1.00  6.62           O  
ATOM   2507  CB  PRO A 309       3.492  28.817  39.168  1.00  7.43           C  
ATOM   2508  CG  PRO A 309       4.096  30.042  39.837  1.00  8.22           C  
ATOM   2509  CD  PRO A 309       3.050  30.418  40.878  1.00  6.80           C  
ATOM   2510  N   ASN A 310       4.415  27.003  41.767  1.00  5.42           N  
ATOM   2511  CA  ASN A 310       5.137  25.903  42.429  1.00  5.12           C  
ATOM   2512  C   ASN A 310       4.338  25.286  43.598  1.00  5.38           C  
ATOM   2513  O   ASN A 310       4.885  24.449  44.312  1.00  5.18           O  
ATOM   2514  CB  ASN A 310       6.530  26.384  42.904  1.00  5.39           C  
ATOM   2515  CG  ASN A 310       7.437  26.902  41.784  1.00  6.23           C  
ATOM   2516  OD1 ASN A 310       7.409  26.403  40.661  1.00  8.44           O  
ATOM   2517  ND2 ASN A 310       8.265  27.898  42.099  1.00  9.60           N  
ATOM   2518  N   TYR A 311       3.060  25.675  43.762  1.00  5.13           N  
ATOM   2519  CA  TYR A 311       2.079  25.189  44.740  1.00  5.23           C  
ATOM   2520  C   TYR A 311       2.409  25.575  46.197  1.00  5.47           C  
ATOM   2521  O   TYR A 311       3.571  25.743  46.568  1.00  5.79           O  
ATOM   2522  CB  TYR A 311       1.828  23.664  44.595  1.00  5.70           C  
ATOM   2523  CG  TYR A 311       1.172  23.212  43.299  1.00  5.62           C  
ATOM   2524  CD1 TYR A 311       1.946  23.042  42.131  1.00  7.10           C  
ATOM   2525  CD2 TYR A 311      -0.209  22.925  43.262  1.00  7.11           C  
ATOM   2526  CE1 TYR A 311       1.347  22.606  40.934  1.00  7.53           C  
ATOM   2527  CE2 TYR A 311      -0.809  22.478  42.067  1.00  6.05           C  
ATOM   2528  CZ  TYR A 311      -0.031  22.323  40.901  1.00  7.32           C  
ATOM   2529  OH  TYR A 311      -0.615  21.899  39.743  1.00  9.03           O  
ATOM   2530  N   ARG A 312       1.349  25.694  47.008  1.00  4.77           N  
ATOM   2531  CA  ARG A 312       1.418  26.007  48.434  1.00  5.64           C  
ATOM   2532  C   ARG A 312       0.227  25.374  49.167  1.00  5.08           C  
ATOM   2533  O   ARG A 312      -0.708  24.896  48.523  1.00  4.99           O  
ATOM   2534  CB  ARG A 312       1.499  27.540  48.631  1.00  5.33           C  
ATOM   2535  CG  ARG A 312       0.212  28.337  48.344  1.00  7.09           C  
ATOM   2536  CD  ARG A 312       0.370  29.814  48.720  1.00  8.81           C  
ATOM   2537  NE  ARG A 312      -0.783  30.613  48.286  1.00 12.87           N  
ATOM   2538  CZ  ARG A 312      -0.881  31.949  48.388  1.00 14.72           C  
ATOM   2539  NH1 ARG A 312       0.128  32.687  48.875  1.00 16.64           N  
ATOM   2540  NH2 ARG A 312      -2.006  32.554  47.989  1.00 16.07           N1+
ATOM   2541  N   VAL A 313       0.276  25.421  50.506  1.00  5.26           N  
ATOM   2542  CA  VAL A 313      -0.811  24.979  51.375  1.00  4.91           C  
ATOM   2543  C   VAL A 313      -1.504  26.223  51.959  1.00  5.54           C  
ATOM   2544  O   VAL A 313      -0.824  27.129  52.445  1.00  5.62           O  
ATOM   2545  CB  VAL A 313      -0.300  24.123  52.566  1.00  4.95           C  
ATOM   2546  CG1 VAL A 313      -1.442  23.534  53.418  1.00  6.09           C  
ATOM   2547  CG2 VAL A 313       0.613  22.978  52.103  1.00  5.60           C  
ATOM   2548  N   ILE A 314      -2.843  26.219  51.914  1.00  4.74           N  
ATOM   2549  CA  ILE A 314      -3.712  27.238  52.499  1.00  5.05           C  
ATOM   2550  C   ILE A 314      -4.772  26.576  53.396  1.00  5.15           C  
ATOM   2551  O   ILE A 314      -5.085  25.402  53.208  1.00  5.11           O  
ATOM   2552  CB  ILE A 314      -4.449  28.067  51.403  1.00  4.84           C  
ATOM   2553  CG1 ILE A 314      -5.353  27.229  50.458  1.00  5.44           C  
ATOM   2554  CG2 ILE A 314      -3.451  28.942  50.620  1.00  5.84           C  
ATOM   2555  CD1 ILE A 314      -6.335  28.060  49.624  1.00  6.57           C  
ATOM   2556  N   ASN A 315      -5.321  27.367  54.328  1.00  5.41           N  
ATOM   2557  CA  ASN A 315      -6.470  27.024  55.162  1.00  5.80           C  
ATOM   2558  C   ASN A 315      -7.601  28.003  54.818  1.00  6.12           C  
ATOM   2559  O   ASN A 315      -7.423  29.213  54.967  1.00  6.64           O  
ATOM   2560  CB  ASN A 315      -6.093  27.122  56.660  1.00  5.82           C  
ATOM   2561  CG  ASN A 315      -5.112  26.053  57.159  1.00  7.76           C  
ATOM   2562  OD1 ASN A 315      -4.836  25.064  56.484  1.00  9.36           O  
ATOM   2563  ND2 ASN A 315      -4.586  26.243  58.370  1.00  8.61           N  
ATOM   2564  N   ILE A 316      -8.740  27.445  54.380  1.00  6.16           N  
ATOM   2565  CA  ILE A 316      -9.976  28.166  54.086  1.00  6.68           C  
ATOM   2566  C   ILE A 316     -10.986  27.818  55.190  1.00  6.88           C  
ATOM   2567  O   ILE A 316     -11.368  26.653  55.315  1.00  6.83           O  
ATOM   2568  CB  ILE A 316     -10.600  27.739  52.718  1.00  6.64           C  
ATOM   2569  CG1 ILE A 316      -9.604  27.949  51.553  1.00  6.71           C  
ATOM   2570  CG2 ILE A 316     -11.947  28.451  52.432  1.00  6.37           C  
ATOM   2571  CD1 ILE A 316     -10.116  27.478  50.182  1.00  6.93           C  
ATOM   2572  N   ASP A 317     -11.418  28.837  55.949  1.00  7.62           N  
ATOM   2573  CA  ASP A 317     -12.506  28.709  56.917  1.00  8.26           C  
ATOM   2574  C   ASP A 317     -13.832  28.862  56.156  1.00  7.98           C  
ATOM   2575  O   ASP A 317     -14.034  29.871  55.486  1.00  7.63           O  
ATOM   2576  CB  ASP A 317     -12.361  29.731  58.069  1.00  8.88           C  
ATOM   2577  CG  ASP A 317     -13.225  29.443  59.307  1.00 10.70           C  
ATOM   2578  OD1 ASP A 317     -14.206  28.673  59.203  1.00  9.71           O  
ATOM   2579  OD2 ASP A 317     -12.913  30.050  60.353  1.00 14.11           O1-
ATOM   2580  N   PHE A 318     -14.711  27.858  56.285  1.00  7.37           N  
ATOM   2581  CA  PHE A 318     -16.049  27.831  55.691  1.00  7.97           C  
ATOM   2582  C   PHE A 318     -17.020  28.875  56.282  1.00  9.05           C  
ATOM   2583  O   PHE A 318     -17.981  29.233  55.600  1.00 10.44           O  
ATOM   2584  CB  PHE A 318     -16.624  26.397  55.779  1.00  7.94           C  
ATOM   2585  CG  PHE A 318     -16.101  25.353  54.796  1.00  7.44           C  
ATOM   2586  CD1 PHE A 318     -14.910  25.529  54.053  1.00  8.93           C  
ATOM   2587  CD2 PHE A 318     -16.778  24.117  54.701  1.00  7.94           C  
ATOM   2588  CE1 PHE A 318     -14.470  24.528  53.197  1.00  7.73           C  
ATOM   2589  CE2 PHE A 318     -16.321  23.130  53.838  1.00  9.21           C  
ATOM   2590  CZ  PHE A 318     -15.180  23.343  53.077  1.00  8.87           C  
ATOM   2591  N   THR A 319     -16.739  29.365  57.504  1.00  9.92           N  
ATOM   2592  CA  THR A 319     -17.485  30.444  58.163  1.00 11.17           C  
ATOM   2593  C   THR A 319     -17.009  31.858  57.753  1.00 12.21           C  
ATOM   2594  O   THR A 319     -17.727  32.817  58.036  1.00 12.23           O  
ATOM   2595  CB  THR A 319     -17.408  30.340  59.713  1.00 11.12           C  
ATOM   2596  OG1 THR A 319     -16.155  30.724  60.251  1.00 13.85           O  
ATOM   2597  CG2 THR A 319     -17.791  28.957  60.253  1.00 12.28           C  
ATOM   2598  N   ASP A 320     -15.847  31.969  57.082  1.00 12.30           N  
ATOM   2599  CA  ASP A 320     -15.288  33.235  56.605  1.00 12.94           C  
ATOM   2600  C   ASP A 320     -14.541  32.978  55.269  1.00 12.86           C  
ATOM   2601  O   ASP A 320     -13.310  33.022  55.247  1.00 12.08           O  
ATOM   2602  CB  ASP A 320     -14.426  33.912  57.707  1.00 13.42           C  
ATOM   2603  CG  ASP A 320     -14.107  35.391  57.459  1.00 15.68           C  
ATOM   2604  OD1 ASP A 320     -14.781  36.014  56.609  1.00 17.88           O  
ATOM   2605  OD2 ASP A 320     -13.224  35.909  58.178  1.00 20.07           O1-
ATOM   2606  N   PRO A 321     -15.291  32.615  54.197  1.00 13.30           N  
ATOM   2607  CA  PRO A 321     -14.719  31.974  52.993  1.00 14.08           C  
ATOM   2608  C   PRO A 321     -13.997  32.888  51.983  1.00 14.45           C  
ATOM   2609  O   PRO A 321     -13.473  32.355  51.004  1.00 14.20           O  
ATOM   2610  CB  PRO A 321     -15.942  31.296  52.354  1.00 13.88           C  
ATOM   2611  CG  PRO A 321     -17.099  32.214  52.704  1.00 14.67           C  
ATOM   2612  CD  PRO A 321     -16.756  32.646  54.123  1.00 13.43           C  
ATOM   2613  N   GLU A 322     -13.975  34.215  52.209  1.00 14.55           N  
ATOM   2614  CA  GLU A 322     -13.325  35.205  51.341  1.00 15.79           C  
ATOM   2615  C   GLU A 322     -11.805  34.985  51.227  1.00 14.11           C  
ATOM   2616  O   GLU A 322     -11.174  34.617  52.217  1.00 13.48           O  
ATOM   2617  CB  GLU A 322     -13.609  36.621  51.879  1.00 16.29           C  
ATOM   2618  CG  GLU A 322     -15.097  37.014  51.875  1.00 19.59           C  
ATOM   2619  CD  GLU A 322     -15.298  38.442  52.381  1.00 19.99           C  
ATOM   2620  OE1 GLU A 322     -14.960  38.686  53.562  1.00 25.58           O  
ATOM   2621  OE2 GLU A 322     -15.779  39.269  51.576  1.00 26.55           O1-
ATOM   2622  N   GLU A 323     -11.244  35.225  50.027  1.00 14.01           N  
ATOM   2623  CA  GLU A 323      -9.829  34.992  49.710  1.00 13.48           C  
ATOM   2624  C   GLU A 323      -8.827  35.827  50.532  1.00 14.32           C  
ATOM   2625  O   GLU A 323      -7.737  35.336  50.825  1.00 13.42           O  
ATOM   2626  CB  GLU A 323      -9.612  35.074  48.183  1.00 13.08           C  
ATOM   2627  CG  GLU A 323      -8.148  34.871  47.732  1.00 12.35           C  
ATOM   2628  CD  GLU A 323      -7.971  34.744  46.219  1.00 12.80           C  
ATOM   2629  OE1 GLU A 323      -8.838  35.241  45.468  1.00 14.11           O  
ATOM   2630  OE2 GLU A 323      -6.949  34.143  45.825  1.00 12.81           O1-
ATOM   2631  N   SER A 324      -9.239  37.039  50.939  1.00 15.80           N  
ATOM   2632  CA  SER A 324      -8.502  37.925  51.844  1.00 16.90           C  
ATOM   2633  C   SER A 324      -8.349  37.387  53.286  1.00 16.60           C  
ATOM   2634  O   SER A 324      -7.492  37.884  54.015  1.00 17.44           O  
ATOM   2635  CB  SER A 324      -9.185  39.309  51.815  1.00 17.58           C  
ATOM   2636  OG  SER A 324     -10.471  39.283  52.408  1.00 19.84           O  
ATOM   2637  N   LYS A 325      -9.178  36.399  53.665  1.00 16.12           N  
ATOM   2638  CA  LYS A 325      -9.265  35.833  55.010  1.00 16.06           C  
ATOM   2639  C   LYS A 325      -8.517  34.493  55.140  1.00 14.94           C  
ATOM   2640  O   LYS A 325      -8.303  34.059  56.273  1.00 15.72           O  
ATOM   2641  CB  LYS A 325     -10.753  35.642  55.373  1.00 16.70           C  
ATOM   2642  CG  LYS A 325     -11.618  36.905  55.219  1.00 19.04           C  
ATOM   2643  CD  LYS A 325     -11.288  38.021  56.222  1.00 21.77           C  
ATOM   2644  CE  LYS A 325     -12.316  39.162  56.197  1.00 23.30           C  
ATOM   2645  NZ  LYS A 325     -13.635  38.717  56.681  1.00 26.46           N1+
ATOM   2646  N   TRP A 326      -8.131  33.866  54.011  1.00 13.07           N  
ATOM   2647  CA  TRP A 326      -7.388  32.601  53.978  1.00 12.15           C  
ATOM   2648  C   TRP A 326      -5.990  32.748  54.596  1.00 11.99           C  
ATOM   2649  O   TRP A 326      -5.299  33.730  54.318  1.00 12.91           O  
ATOM   2650  CB  TRP A 326      -7.241  32.078  52.534  1.00 11.36           C  
ATOM   2651  CG  TRP A 326      -8.470  31.814  51.716  1.00 10.75           C  
ATOM   2652  CD1 TRP A 326      -9.754  31.807  52.145  1.00  9.71           C  
ATOM   2653  CD2 TRP A 326      -8.524  31.479  50.297  1.00  9.85           C  
ATOM   2654  NE1 TRP A 326     -10.593  31.551  51.081  1.00  9.04           N  
ATOM   2655  CE2 TRP A 326      -9.892  31.337  49.915  1.00  9.73           C  
ATOM   2656  CE3 TRP A 326      -7.553  31.297  49.286  1.00 10.68           C  
ATOM   2657  CZ2 TRP A 326     -10.278  31.060  48.593  1.00  9.75           C  
ATOM   2658  CZ3 TRP A 326      -7.927  30.996  47.962  1.00 10.37           C  
ATOM   2659  CH2 TRP A 326      -9.287  30.889  47.611  1.00 10.09           C  
ATOM   2660  N   LYS A 327      -5.601  31.750  55.401  1.00 11.64           N  
ATOM   2661  CA  LYS A 327      -4.296  31.694  56.052  1.00 11.94           C  
ATOM   2662  C   LYS A 327      -3.385  30.795  55.209  1.00 10.84           C  
ATOM   2663  O   LYS A 327      -3.761  29.657  54.937  1.00 10.79           O  
ATOM   2664  CB  LYS A 327      -4.445  31.124  57.483  1.00 13.82           C  
ATOM   2665  CG  LYS A 327      -5.558  31.760  58.339  1.00 17.31           C  
ATOM   2666  CD  LYS A 327      -5.473  33.289  58.471  1.00 20.81           C  
ATOM   2667  CE  LYS A 327      -6.602  33.855  59.343  1.00 22.07           C  
ATOM   2668  NZ  LYS A 327      -6.571  35.326  59.369  1.00 26.06           N1+
ATOM   2669  N   VAL A 328      -2.204  31.302  54.825  1.00 10.03           N  
ATOM   2670  CA  VAL A 328      -1.187  30.519  54.123  1.00  9.21           C  
ATOM   2671  C   VAL A 328      -0.399  29.699  55.161  1.00  9.54           C  
ATOM   2672  O   VAL A 328       0.423  30.261  55.887  1.00 12.19           O  
ATOM   2673  CB  VAL A 328      -0.222  31.424  53.308  1.00  9.13           C  
ATOM   2674  CG1 VAL A 328       0.949  30.651  52.669  1.00  9.15           C  
ATOM   2675  CG2 VAL A 328      -0.977  32.201  52.214  1.00  9.77           C  
ATOM   2676  N   LEU A 329      -0.716  28.397  55.241  1.00  7.47           N  
ATOM   2677  CA  LEU A 329      -0.170  27.475  56.235  1.00  6.80           C  
ATOM   2678  C   LEU A 329       1.302  27.124  55.955  1.00  6.68           C  
ATOM   2679  O   LEU A 329       2.123  27.242  56.862  1.00  7.97           O  
ATOM   2680  CB  LEU A 329      -1.077  26.226  56.315  1.00  6.45           C  
ATOM   2681  CG  LEU A 329      -0.793  25.281  57.506  1.00  5.64           C  
ATOM   2682  CD1 LEU A 329      -0.980  25.990  58.864  1.00  6.84           C  
ATOM   2683  CD2 LEU A 329      -1.637  23.993  57.403  1.00  6.88           C  
ATOM   2684  N   VAL A 330       1.603  26.744  54.703  1.00  5.51           N  
ATOM   2685  CA  VAL A 330       2.959  26.483  54.224  1.00  5.61           C  
ATOM   2686  C   VAL A 330       3.120  27.273  52.905  1.00  5.54           C  
ATOM   2687  O   VAL A 330       2.551  26.851  51.896  1.00  5.33           O  
ATOM   2688  CB  VAL A 330       3.210  24.971  53.935  1.00  5.19           C  
ATOM   2689  CG1 VAL A 330       4.649  24.696  53.450  1.00  5.42           C  
ATOM   2690  CG2 VAL A 330       2.892  24.083  55.151  1.00  6.40           C  
ATOM   2691  N   PRO A 331       3.851  28.415  52.931  1.00  5.42           N  
ATOM   2692  CA  PRO A 331       4.166  29.215  51.727  1.00  5.47           C  
ATOM   2693  C   PRO A 331       4.856  28.460  50.577  1.00  6.06           C  
ATOM   2694  O   PRO A 331       5.534  27.457  50.807  1.00  6.13           O  
ATOM   2695  CB  PRO A 331       5.079  30.333  52.261  1.00  5.74           C  
ATOM   2696  CG  PRO A 331       4.691  30.491  53.718  1.00  5.24           C  
ATOM   2697  CD  PRO A 331       4.370  29.064  54.138  1.00  5.55           C  
ATOM   2698  N   GLU A 332       4.678  29.000  49.360  1.00  6.86           N  
ATOM   2699  CA  GLU A 332       5.337  28.560  48.129  1.00  8.29           C  
ATOM   2700  C   GLU A 332       6.871  28.699  48.218  1.00  8.96           C  
ATOM   2701  O   GLU A 332       7.357  29.726  48.693  1.00  9.78           O  
ATOM   2702  CB  GLU A 332       4.780  29.407  46.960  1.00  8.43           C  
ATOM   2703  CG  GLU A 332       5.309  28.989  45.572  1.00  9.48           C  
ATOM   2704  CD  GLU A 332       4.882  29.902  44.426  1.00  9.69           C  
ATOM   2705  OE1 GLU A 332       4.505  31.063  44.697  1.00 11.13           O  
ATOM   2706  OE2 GLU A 332       4.962  29.420  43.277  1.00 11.38           O1-
ATOM   2707  N   HIS A 333       7.592  27.686  47.711  1.00  9.82           N  
ATOM   2708  CA  HIS A 333       9.042  27.735  47.514  1.00 10.80           C  
ATOM   2709  C   HIS A 333       9.379  28.280  46.116  1.00 11.17           C  
ATOM   2710  O   HIS A 333       8.671  27.979  45.154  1.00 10.51           O  
ATOM   2711  CB  HIS A 333       9.653  26.338  47.732  1.00 11.11           C  
ATOM   2712  CG  HIS A 333       9.797  25.959  49.184  1.00 13.04           C  
ATOM   2713  ND1 HIS A 333       8.746  25.487  49.952  1.00 17.46           N  
ATOM   2714  CD2 HIS A 333      10.889  25.979  50.024  1.00 15.91           C  
ATOM   2715  CE1 HIS A 333       9.227  25.253  51.176  1.00 17.50           C  
ATOM   2716  NE2 HIS A 333      10.520  25.532  51.294  1.00 17.75           N  
ATOM   2717  N   GLU A 334      10.470  29.061  46.043  1.00 12.78           N  
ATOM   2718  CA  GLU A 334      10.943  29.796  44.862  1.00 14.38           C  
ATOM   2719  C   GLU A 334      11.204  28.941  43.602  1.00 13.40           C  
ATOM   2720  O   GLU A 334      11.072  29.466  42.496  1.00 13.20           O  
ATOM   2721  CB  GLU A 334      12.175  30.630  45.284  1.00 14.87           C  
ATOM   2722  CG  GLU A 334      12.818  31.492  44.174  1.00 18.49           C  
ATOM   2723  CD  GLU A 334      13.970  32.355  44.692  1.00 19.28           C  
ATOM   2724  OE1 GLU A 334      14.846  31.791  45.383  1.00 25.68           O  
ATOM   2725  OE2 GLU A 334      13.959  33.565  44.378  1.00 26.99           O1-
ATOM   2726  N   LYS A 335      11.537  27.653  43.785  1.00 13.20           N  
ATOM   2727  CA  LYS A 335      11.806  26.709  42.701  1.00 13.26           C  
ATOM   2728  C   LYS A 335      11.127  25.353  42.949  1.00 12.05           C  
ATOM   2729  O   LYS A 335      10.558  24.798  42.009  1.00 12.11           O  
ATOM   2730  CB  LYS A 335      13.334  26.575  42.518  1.00 13.76           C  
ATOM   2731  CG  LYS A 335      13.761  25.640  41.369  1.00 17.12           C  
ATOM   2732  CD  LYS A 335      15.282  25.541  41.176  1.00  0.00           C  
ATOM   2733  CE  LYS A 335      16.008  24.875  42.355  1.00  0.00           C  
ATOM   2734  NZ  LYS A 335      17.418  24.616  42.026  1.00  0.00           N1+
ATOM   2735  N   ASP A 336      11.226  24.835  44.187  1.00 10.21           N  
ATOM   2736  CA  ASP A 336      10.764  23.493  44.558  1.00  9.26           C  
ATOM   2737  C   ASP A 336       9.233  23.389  44.538  1.00  8.25           C  
ATOM   2738  O   ASP A 336       8.555  24.199  45.171  1.00  7.96           O  
ATOM   2739  CB  ASP A 336      11.331  22.970  45.901  1.00  9.97           C  
ATOM   2740  CG  ASP A 336      12.859  23.011  46.040  1.00 11.62           C  
ATOM   2741  OD1 ASP A 336      13.557  23.322  45.048  1.00 14.12           O  
ATOM   2742  OD2 ASP A 336      13.325  22.665  47.146  1.00 19.17           O1-
ATOM   2743  N   VAL A 337       8.733  22.394  43.793  1.00  6.88           N  
ATOM   2744  CA  VAL A 337       7.315  22.232  43.491  1.00  6.00           C  
ATOM   2745  C   VAL A 337       6.685  21.251  44.494  1.00  5.67           C  
ATOM   2746  O   VAL A 337       7.156  20.119  44.578  1.00  5.12           O  
ATOM   2747  CB  VAL A 337       7.105  21.654  42.062  1.00  6.30           C  
ATOM   2748  CG1 VAL A 337       5.622  21.637  41.639  1.00  7.51           C  
ATOM   2749  CG2 VAL A 337       7.931  22.406  41.006  1.00  8.88           C  
ATOM   2750  N   LEU A 338       5.637  21.680  45.219  1.00  4.68           N  
ATOM   2751  CA  LEU A 338       4.868  20.815  46.122  1.00  5.27           C  
ATOM   2752  C   LEU A 338       3.955  19.884  45.300  1.00  5.53           C  
ATOM   2753  O   LEU A 338       2.899  20.317  44.838  1.00  6.38           O  
ATOM   2754  CB  LEU A 338       4.098  21.676  47.157  1.00  5.66           C  
ATOM   2755  CG  LEU A 338       3.289  20.882  48.214  1.00  5.63           C  
ATOM   2756  CD1 LEU A 338       4.178  19.942  49.054  1.00  6.43           C  
ATOM   2757  CD2 LEU A 338       2.457  21.830  49.102  1.00  6.26           C  
ATOM   2758  N   GLU A 339       4.409  18.633  45.121  1.00  5.29           N  
ATOM   2759  CA  GLU A 339       3.742  17.588  44.341  1.00  6.00           C  
ATOM   2760  C   GLU A 339       2.443  17.105  45.003  1.00  5.82           C  
ATOM   2761  O   GLU A 339       1.416  17.033  44.328  1.00  6.92           O  
ATOM   2762  CB  GLU A 339       4.703  16.393  44.128  1.00  6.42           C  
ATOM   2763  CG  GLU A 339       6.051  16.720  43.456  1.00  8.75           C  
ATOM   2764  CD  GLU A 339       5.918  17.209  42.011  1.00 12.59           C  
ATOM   2765  OE1 GLU A 339       6.099  16.367  41.104  1.00 18.35           O  
ATOM   2766  OE2 GLU A 339       5.662  18.419  41.838  1.00 16.01           O1-
ATOM   2767  N   TRP A 340       2.515  16.802  46.309  1.00  5.99           N  
ATOM   2768  CA  TRP A 340       1.388  16.343  47.115  1.00  5.92           C  
ATOM   2769  C   TRP A 340       1.670  16.544  48.608  1.00  6.12           C  
ATOM   2770  O   TRP A 340       2.822  16.688  49.020  1.00  5.63           O  
ATOM   2771  CB  TRP A 340       1.013  14.876  46.783  1.00  5.98           C  
ATOM   2772  CG  TRP A 340       2.057  13.816  47.000  1.00  6.49           C  
ATOM   2773  CD1 TRP A 340       2.893  13.341  46.048  1.00  6.51           C  
ATOM   2774  CD2 TRP A 340       2.434  13.134  48.239  1.00  6.43           C  
ATOM   2775  NE1 TRP A 340       3.730  12.392  46.596  1.00  7.63           N  
ATOM   2776  CE2 TRP A 340       3.500  12.230  47.947  1.00  6.44           C  
ATOM   2777  CE3 TRP A 340       1.990  13.184  49.583  1.00  6.71           C  
ATOM   2778  CZ2 TRP A 340       4.101  11.434  48.935  1.00  6.71           C  
ATOM   2779  CZ3 TRP A 340       2.599  12.406  50.587  1.00  7.25           C  
ATOM   2780  CH2 TRP A 340       3.659  11.539  50.266  1.00  7.04           C  
ATOM   2781  N   ILE A 341       0.580  16.511  49.385  1.00  6.31           N  
ATOM   2782  CA  ILE A 341       0.576  16.613  50.839  1.00  6.53           C  
ATOM   2783  C   ILE A 341      -0.602  15.801  51.408  1.00  6.03           C  
ATOM   2784  O   ILE A 341      -1.692  15.824  50.832  1.00  7.85           O  
ATOM   2785  CB  ILE A 341       0.534  18.093  51.324  1.00  6.71           C  
ATOM   2786  CG1 ILE A 341       0.429  18.239  52.861  1.00  7.33           C  
ATOM   2787  CG2 ILE A 341      -0.560  18.920  50.626  1.00  8.44           C  
ATOM   2788  CD1 ILE A 341       0.611  19.682  53.342  1.00  8.30           C  
ATOM   2789  N   ALA A 342      -0.350  15.097  52.522  1.00  5.53           N  
ATOM   2790  CA  ALA A 342      -1.318  14.230  53.190  1.00  5.73           C  
ATOM   2791  C   ALA A 342      -1.174  14.343  54.711  1.00  6.42           C  
ATOM   2792  O   ALA A 342      -0.052  14.319  55.216  1.00  7.59           O  
ATOM   2793  CB  ALA A 342      -1.088  12.783  52.731  1.00  5.72           C  
ATOM   2794  N   CYS A 343      -2.319  14.425  55.409  1.00  5.44           N  
ATOM   2795  CA  CYS A 343      -2.401  14.445  56.869  1.00  5.65           C  
ATOM   2796  C   CYS A 343      -2.279  13.022  57.442  1.00  5.35           C  
ATOM   2797  O   CYS A 343      -2.862  12.089  56.887  1.00  5.52           O  
ATOM   2798  CB  CYS A 343      -3.692  15.143  57.338  1.00  5.80           C  
ATOM   2799  SG  CYS A 343      -3.800  15.320  59.147  1.00  6.95           S  
ATOM   2800  N   VAL A 344      -1.545  12.903  58.557  1.00  4.79           N  
ATOM   2801  CA  VAL A 344      -1.298  11.654  59.269  1.00  4.81           C  
ATOM   2802  C   VAL A 344      -1.094  11.933  60.771  1.00  4.97           C  
ATOM   2803  O   VAL A 344      -0.614  13.006  61.133  1.00  5.65           O  
ATOM   2804  CB  VAL A 344      -0.078  10.903  58.661  1.00  4.78           C  
ATOM   2805  CG1 VAL A 344       1.253  11.671  58.781  1.00  5.13           C  
ATOM   2806  CG2 VAL A 344       0.069   9.468  59.194  1.00  5.36           C  
ATOM   2807  N   ARG A 345      -1.491  10.968  61.619  1.00  5.48           N  
ATOM   2808  CA  ARG A 345      -1.402  10.981  63.087  1.00  6.08           C  
ATOM   2809  C   ARG A 345      -2.053  12.230  63.734  1.00  6.18           C  
ATOM   2810  O   ARG A 345      -1.470  12.834  64.635  1.00  6.37           O  
ATOM   2811  CB  ARG A 345       0.062  10.755  63.544  1.00  6.94           C  
ATOM   2812  CG  ARG A 345       0.200  10.264  65.006  1.00  8.02           C  
ATOM   2813  CD  ARG A 345       1.445  10.789  65.727  1.00  9.60           C  
ATOM   2814  NE  ARG A 345       1.300  12.208  66.077  1.00  9.59           N  
ATOM   2815  CZ  ARG A 345       2.147  12.917  66.841  1.00 11.39           C  
ATOM   2816  NH1 ARG A 345       3.243  12.358  67.374  1.00 13.19           N  
ATOM   2817  NH2 ARG A 345       1.882  14.207  67.078  1.00 10.40           N1+
ATOM   2818  N   SER A 346      -3.243  12.597  63.230  1.00  6.59           N  
ATOM   2819  CA  SER A 346      -4.117  13.703  63.643  1.00  7.65           C  
ATOM   2820  C   SER A 346      -3.602  15.132  63.373  1.00  7.39           C  
ATOM   2821  O   SER A 346      -4.430  15.996  63.089  1.00  9.37           O  
ATOM   2822  CB  SER A 346      -4.565  13.547  65.114  1.00  8.69           C  
ATOM   2823  OG  SER A 346      -5.492  12.487  65.228  1.00 11.46           O  
ATOM   2824  N   ASN A 347      -2.287  15.377  63.489  1.00  6.88           N  
ATOM   2825  CA  ASN A 347      -1.715  16.726  63.512  1.00  6.84           C  
ATOM   2826  C   ASN A 347      -0.314  16.837  62.882  1.00  6.47           C  
ATOM   2827  O   ASN A 347       0.347  17.852  63.103  1.00  6.21           O  
ATOM   2828  CB  ASN A 347      -1.813  17.344  64.935  1.00  7.49           C  
ATOM   2829  CG  ASN A 347      -0.910  16.717  66.010  1.00  9.25           C  
ATOM   2830  OD1 ASN A 347      -0.401  15.606  65.863  1.00 10.58           O  
ATOM   2831  ND2 ASN A 347      -0.721  17.436  67.118  1.00 16.39           N  
ATOM   2832  N   PHE A 348       0.097  15.844  62.078  1.00  5.99           N  
ATOM   2833  CA  PHE A 348       1.247  15.965  61.181  1.00  5.52           C  
ATOM   2834  C   PHE A 348       0.760  16.024  59.727  1.00  5.48           C  
ATOM   2835  O   PHE A 348      -0.306  15.499  59.407  1.00  5.17           O  
ATOM   2836  CB  PHE A 348       2.221  14.778  61.355  1.00  5.66           C  
ATOM   2837  CG  PHE A 348       2.928  14.610  62.690  1.00  6.05           C  
ATOM   2838  CD1 PHE A 348       3.291  15.724  63.481  1.00  7.66           C  
ATOM   2839  CD2 PHE A 348       3.428  13.338  63.042  1.00  7.64           C  
ATOM   2840  CE1 PHE A 348       4.069  15.547  64.616  1.00  8.12           C  
ATOM   2841  CE2 PHE A 348       4.222  13.185  64.171  1.00  7.74           C  
ATOM   2842  CZ  PHE A 348       4.539  14.286  64.955  1.00  8.47           C  
ATOM   2843  N   LEU A 349       1.588  16.638  58.872  1.00  4.57           N  
ATOM   2844  CA  LEU A 349       1.434  16.665  57.423  1.00  5.00           C  
ATOM   2845  C   LEU A 349       2.743  16.150  56.811  1.00  5.01           C  
ATOM   2846  O   LEU A 349       3.802  16.664  57.161  1.00  5.42           O  
ATOM   2847  CB  LEU A 349       1.186  18.114  56.942  1.00  5.32           C  
ATOM   2848  CG  LEU A 349      -0.063  18.834  57.490  1.00  5.53           C  
ATOM   2849  CD1 LEU A 349      -0.062  20.312  57.034  1.00  7.77           C  
ATOM   2850  CD2 LEU A 349      -1.372  18.102  57.121  1.00  6.84           C  
ATOM   2851  N   VAL A 350       2.654  15.186  55.883  1.00  4.21           N  
ATOM   2852  CA  VAL A 350       3.791  14.726  55.083  1.00  4.71           C  
ATOM   2853  C   VAL A 350       3.729  15.429  53.722  1.00  4.68           C  
ATOM   2854  O   VAL A 350       2.784  15.196  52.971  1.00  4.69           O  
ATOM   2855  CB  VAL A 350       3.762  13.188  54.864  1.00  5.02           C  
ATOM   2856  CG1 VAL A 350       4.784  12.669  53.828  1.00  6.32           C  
ATOM   2857  CG2 VAL A 350       3.998  12.463  56.192  1.00  6.65           C  
ATOM   2858  N   LEU A 351       4.734  16.274  53.455  1.00  4.59           N  
ATOM   2859  CA  LEU A 351       4.878  17.050  52.228  1.00  4.78           C  
ATOM   2860  C   LEU A 351       5.947  16.393  51.353  1.00  4.95           C  
ATOM   2861  O   LEU A 351       7.030  16.078  51.848  1.00  5.10           O  
ATOM   2862  CB  LEU A 351       5.298  18.503  52.557  1.00  5.30           C  
ATOM   2863  CG  LEU A 351       4.169  19.360  53.169  1.00  5.43           C  
ATOM   2864  CD1 LEU A 351       3.842  18.970  54.620  1.00  6.65           C  
ATOM   2865  CD2 LEU A 351       4.455  20.868  53.051  1.00  5.85           C  
ATOM   2866  N   CYS A 352       5.622  16.245  50.062  1.00  4.64           N  
ATOM   2867  CA  CYS A 352       6.522  15.736  49.037  1.00  5.18           C  
ATOM   2868  C   CYS A 352       6.787  16.871  48.042  1.00  5.41           C  
ATOM   2869  O   CYS A 352       5.877  17.255  47.308  1.00  4.72           O  
ATOM   2870  CB  CYS A 352       5.934  14.491  48.352  1.00  5.08           C  
ATOM   2871  SG  CYS A 352       7.099  13.750  47.170  1.00  7.24           S  
ATOM   2872  N   TYR A 353       8.030  17.372  48.043  1.00  4.95           N  
ATOM   2873  CA  TYR A 353       8.520  18.370  47.094  1.00  5.29           C  
ATOM   2874  C   TYR A 353       9.314  17.703  45.964  1.00  6.07           C  
ATOM   2875  O   TYR A 353       9.700  16.540  46.082  1.00  6.17           O  
ATOM   2876  CB  TYR A 353       9.396  19.398  47.837  1.00  5.57           C  
ATOM   2877  CG  TYR A 353       8.616  20.387  48.679  1.00  5.22           C  
ATOM   2878  CD1 TYR A 353       8.416  20.152  50.055  1.00  5.01           C  
ATOM   2879  CD2 TYR A 353       8.096  21.554  48.082  1.00  4.53           C  
ATOM   2880  CE1 TYR A 353       7.700  21.083  50.830  1.00  5.87           C  
ATOM   2881  CE2 TYR A 353       7.377  22.482  48.856  1.00  4.92           C  
ATOM   2882  CZ  TYR A 353       7.176  22.247  50.230  1.00  5.45           C  
ATOM   2883  OH  TYR A 353       6.474  23.148  50.974  1.00  7.59           O  
ATOM   2884  N   LEU A 354       9.554  18.481  44.899  1.00  6.47           N  
ATOM   2885  CA  LEU A 354      10.395  18.125  43.765  1.00  7.05           C  
ATOM   2886  C   LEU A 354      11.448  19.228  43.601  1.00  7.15           C  
ATOM   2887  O   LEU A 354      11.114  20.336  43.182  1.00  8.10           O  
ATOM   2888  CB  LEU A 354       9.511  17.968  42.510  1.00  7.44           C  
ATOM   2889  CG  LEU A 354      10.222  17.321  41.305  1.00  9.36           C  
ATOM   2890  CD1 LEU A 354      10.314  15.798  41.479  1.00 10.15           C  
ATOM   2891  CD2 LEU A 354       9.545  17.681  39.971  1.00  9.84           C  
ATOM   2892  N   HIS A 355      12.698  18.890  43.949  1.00  6.84           N  
ATOM   2893  CA  HIS A 355      13.863  19.763  43.875  1.00  7.07           C  
ATOM   2894  C   HIS A 355      14.744  19.295  42.709  1.00  7.19           C  
ATOM   2895  O   HIS A 355      15.469  18.312  42.865  1.00  7.23           O  
ATOM   2896  CB  HIS A 355      14.613  19.683  45.224  1.00  7.44           C  
ATOM   2897  CG  HIS A 355      15.903  20.466  45.271  1.00  9.41           C  
ATOM   2898  ND1 HIS A 355      15.924  21.845  45.151  1.00 12.24           N1+
ATOM   2899  CD2 HIS A 355      17.218  20.040  45.224  1.00 11.06           C  
ATOM   2900  CE1 HIS A 355      17.200  22.216  45.100  1.00 13.00           C  
ATOM   2901  NE2 HIS A 355      18.018  21.167  45.139  1.00 13.11           N  
ATOM   2902  N   ASP A 356      14.659  20.000  41.567  1.00  7.21           N  
ATOM   2903  CA  ASP A 356      15.408  19.709  40.333  1.00  7.83           C  
ATOM   2904  C   ASP A 356      15.140  18.292  39.796  1.00  6.74           C  
ATOM   2905  O   ASP A 356      16.075  17.552  39.498  1.00  7.27           O  
ATOM   2906  CB  ASP A 356      16.926  20.026  40.421  1.00  8.66           C  
ATOM   2907  CG  ASP A 356      17.234  21.459  40.858  1.00 10.91           C  
ATOM   2908  OD1 ASP A 356      16.578  22.375  40.315  1.00 12.84           O  
ATOM   2909  OD2 ASP A 356      18.183  21.632  41.653  1.00 14.59           O1-
ATOM   2910  N   VAL A 357      13.847  17.943  39.690  1.00  6.47           N  
ATOM   2911  CA  VAL A 357      13.329  16.672  39.169  1.00  6.59           C  
ATOM   2912  C   VAL A 357      13.702  15.443  40.056  1.00  6.96           C  
ATOM   2913  O   VAL A 357      13.680  14.305  39.592  1.00  7.34           O  
ATOM   2914  CB  VAL A 357      13.717  16.414  37.673  1.00  6.48           C  
ATOM   2915  CG1 VAL A 357      12.724  15.468  36.972  1.00  7.99           C  
ATOM   2916  CG2 VAL A 357      13.823  17.696  36.819  1.00  7.28           C  
ATOM   2917  N   LYS A 358      14.017  15.686  41.340  1.00  7.28           N  
ATOM   2918  CA  LYS A 358      14.309  14.665  42.350  1.00  8.60           C  
ATOM   2919  C   LYS A 358      13.406  14.931  43.557  1.00  7.55           C  
ATOM   2920  O   LYS A 358      13.420  16.047  44.079  1.00  7.11           O  
ATOM   2921  CB  LYS A 358      15.794  14.749  42.763  1.00  9.44           C  
ATOM   2922  CG  LYS A 358      16.784  14.321  41.663  1.00 13.24           C  
ATOM   2923  CD  LYS A 358      18.215  14.832  41.899  1.00 13.18           C  
ATOM   2924  CE  LYS A 358      18.383  16.313  41.525  1.00 16.12           C  
ATOM   2925  NZ  LYS A 358      19.765  16.779  41.718  1.00 21.46           N1+
ATOM   2926  N   ASN A 359      12.637  13.914  43.981  1.00  6.94           N  
ATOM   2927  CA  ASN A 359      11.726  14.027  45.121  1.00  7.24           C  
ATOM   2928  C   ASN A 359      12.479  14.049  46.456  1.00  8.42           C  
ATOM   2929  O   ASN A 359      13.420  13.280  46.657  1.00  9.05           O  
ATOM   2930  CB  ASN A 359      10.680  12.887  45.113  1.00  6.47           C  
ATOM   2931  CG  ASN A 359       9.586  13.049  44.052  1.00  7.19           C  
ATOM   2932  OD1 ASN A 359       9.402  12.179  43.205  1.00  8.62           O  
ATOM   2933  ND2 ASN A 359       8.833  14.149  44.108  1.00  7.04           N  
ATOM   2934  N   THR A 360      11.978  14.910  47.348  1.00  7.56           N  
ATOM   2935  CA  THR A 360      12.311  14.960  48.767  1.00  8.20           C  
ATOM   2936  C   THR A 360      11.003  14.767  49.559  1.00  7.87           C  
ATOM   2937  O   THR A 360       9.926  15.071  49.042  1.00  8.60           O  
ATOM   2938  CB  THR A 360      12.965  16.319  49.160  1.00  8.76           C  
ATOM   2939  OG1 THR A 360      12.052  17.395  49.278  1.00 13.04           O  
ATOM   2940  CG2 THR A 360      14.128  16.741  48.247  1.00 10.76           C  
ATOM   2941  N   LEU A 361      11.121  14.257  50.793  1.00  7.68           N  
ATOM   2942  CA  LEU A 361       9.985  13.987  51.673  1.00  7.99           C  
ATOM   2943  C   LEU A 361      10.304  14.535  53.069  1.00  8.15           C  
ATOM   2944  O   LEU A 361      11.436  14.392  53.532  1.00  8.58           O  
ATOM   2945  CB  LEU A 361       9.715  12.464  51.681  1.00  7.84           C  
ATOM   2946  CG  LEU A 361       8.328  12.062  52.224  1.00  9.13           C  
ATOM   2947  CD1 LEU A 361       7.201  12.473  51.257  1.00  8.22           C  
ATOM   2948  CD2 LEU A 361       8.274  10.558  52.534  1.00  9.87           C  
ATOM   2949  N   GLN A 362       9.303  15.155  53.716  1.00  8.10           N  
ATOM   2950  CA  GLN A 362       9.475  15.823  55.004  1.00  9.02           C  
ATOM   2951  C   GLN A 362       8.143  15.997  55.749  1.00  7.70           C  
ATOM   2952  O   GLN A 362       7.103  16.204  55.128  1.00  8.31           O  
ATOM   2953  CB  GLN A 362      10.237  17.155  54.815  1.00 10.03           C  
ATOM   2954  CG  GLN A 362       9.565  18.176  53.871  1.00 11.48           C  
ATOM   2955  CD  GLN A 362      10.504  19.328  53.505  1.00 11.76           C  
ATOM   2956  OE1 GLN A 362      11.619  19.103  53.040  1.00 13.32           O  
ATOM   2957  NE2 GLN A 362      10.053  20.570  53.684  1.00 17.99           N  
ATOM   2958  N   LEU A 363       8.234  15.920  57.084  1.00  6.97           N  
ATOM   2959  CA  LEU A 363       7.148  16.080  58.043  1.00  6.67           C  
ATOM   2960  C   LEU A 363       7.054  17.549  58.485  1.00  6.31           C  
ATOM   2961  O   LEU A 363       8.079  18.166  58.773  1.00  5.79           O  
ATOM   2962  CB  LEU A 363       7.445  15.183  59.269  1.00  6.77           C  
ATOM   2963  CG  LEU A 363       6.203  14.841  60.123  1.00  6.83           C  
ATOM   2964  CD1 LEU A 363       5.263  13.870  59.380  1.00  7.12           C  
ATOM   2965  CD2 LEU A 363       6.611  14.298  61.509  1.00  9.06           C  
ATOM   2966  N   HIS A 364       5.817  18.050  58.577  1.00  5.59           N  
ATOM   2967  CA  HIS A 364       5.461  19.357  59.121  1.00  5.50           C  
ATOM   2968  C   HIS A 364       4.351  19.197  60.171  1.00  5.73           C  
ATOM   2969  O   HIS A 364       3.666  18.176  60.200  1.00  5.30           O  
ATOM   2970  CB  HIS A 364       4.965  20.287  57.991  1.00  5.95           C  
ATOM   2971  CG  HIS A 364       6.005  20.749  56.998  1.00  6.22           C  
ATOM   2972  ND1 HIS A 364       6.283  22.088  56.787  1.00  7.34           N  
ATOM   2973  CD2 HIS A 364       6.802  20.068  56.103  1.00  7.61           C  
ATOM   2974  CE1 HIS A 364       7.202  22.160  55.823  1.00  8.09           C  
ATOM   2975  NE2 HIS A 364       7.558  20.972  55.355  1.00  8.03           N  
ATOM   2976  N   ASP A 365       4.178  20.244  60.990  1.00  6.09           N  
ATOM   2977  CA  ASP A 365       3.060  20.430  61.915  1.00  6.62           C  
ATOM   2978  C   ASP A 365       1.805  20.868  61.130  1.00  6.25           C  
ATOM   2979  O   ASP A 365       1.932  21.634  60.175  1.00  6.49           O  
ATOM   2980  CB  ASP A 365       3.454  21.489  62.974  1.00  7.56           C  
ATOM   2981  CG  ASP A 365       2.407  21.763  64.060  1.00 11.39           C  
ATOM   2982  OD1 ASP A 365       1.674  20.820  64.431  1.00 17.11           O  
ATOM   2983  OD2 ASP A 365       2.395  22.918  64.537  1.00 16.71           O1-
ATOM   2984  N   LEU A 366       0.618  20.413  61.564  1.00  6.77           N  
ATOM   2985  CA  LEU A 366      -0.669  20.854  61.020  1.00  7.10           C  
ATOM   2986  C   LEU A 366      -1.057  22.270  61.480  1.00  7.72           C  
ATOM   2987  O   LEU A 366      -1.585  23.028  60.668  1.00  8.26           O  
ATOM   2988  CB  LEU A 366      -1.765  19.806  61.328  1.00  7.07           C  
ATOM   2989  CG  LEU A 366      -3.206  20.165  60.883  1.00  6.69           C  
ATOM   2990  CD1 LEU A 366      -3.307  20.536  59.389  1.00  7.88           C  
ATOM   2991  CD2 LEU A 366      -4.184  19.035  61.241  1.00  8.26           C  
ATOM   2992  N   THR A 367      -0.807  22.595  62.759  1.00  8.70           N  
ATOM   2993  CA  THR A 367      -1.238  23.850  63.379  1.00  9.68           C  
ATOM   2994  C   THR A 367      -0.471  25.083  62.859  1.00  9.18           C  
ATOM   2995  O   THR A 367      -1.111  26.071  62.498  1.00  9.74           O  
ATOM   2996  CB  THR A 367      -1.105  23.789  64.925  1.00  9.89           C  
ATOM   2997  OG1 THR A 367      -1.893  22.719  65.410  1.00 13.92           O  
ATOM   2998  CG2 THR A 367      -1.515  25.065  65.686  1.00 12.57           C  
ATOM   2999  N   THR A 368       0.869  24.998  62.830  1.00  9.54           N  
ATOM   3000  CA  THR A 368       1.755  26.108  62.465  1.00  9.14           C  
ATOM   3001  C   THR A 368       2.320  25.991  61.035  1.00  8.76           C  
ATOM   3002  O   THR A 368       2.742  27.012  60.492  1.00  9.17           O  
ATOM   3003  CB  THR A 368       2.960  26.199  63.441  1.00  9.60           C  
ATOM   3004  OG1 THR A 368       3.825  25.081  63.342  1.00 11.26           O  
ATOM   3005  CG2 THR A 368       2.536  26.369  64.909  1.00 11.00           C  
ATOM   3006  N   GLY A 369       2.330  24.780  60.447  1.00  7.75           N  
ATOM   3007  CA  GLY A 369       2.910  24.528  59.125  1.00  7.32           C  
ATOM   3008  C   GLY A 369       4.448  24.439  59.150  1.00  7.38           C  
ATOM   3009  O   GLY A 369       5.051  24.332  58.084  1.00  8.14           O  
ATOM   3010  N   ALA A 370       5.089  24.496  60.333  1.00  7.66           N  
ATOM   3011  CA  ALA A 370       6.542  24.453  60.500  1.00  7.31           C  
ATOM   3012  C   ALA A 370       7.110  23.044  60.279  1.00  7.12           C  
ATOM   3013  O   ALA A 370       6.489  22.071  60.703  1.00  6.74           O  
ATOM   3014  CB  ALA A 370       6.889  24.949  61.912  1.00  7.73           C  
ATOM   3015  N   LEU A 371       8.298  22.978  59.652  1.00  7.10           N  
ATOM   3016  CA  LEU A 371       9.083  21.761  59.423  1.00  6.78           C  
ATOM   3017  C   LEU A 371       9.523  21.116  60.752  1.00  7.51           C  
ATOM   3018  O   LEU A 371      10.055  21.818  61.613  1.00  7.37           O  
ATOM   3019  CB  LEU A 371      10.291  22.139  58.527  1.00  6.71           C  
ATOM   3020  CG  LEU A 371      11.309  21.015  58.206  1.00  6.66           C  
ATOM   3021  CD1 LEU A 371      10.669  19.835  57.449  1.00  6.01           C  
ATOM   3022  CD2 LEU A 371      12.542  21.580  57.467  1.00  7.74           C  
ATOM   3023  N   LEU A 372       9.296  19.799  60.877  1.00  7.42           N  
ATOM   3024  CA  LEU A 372       9.597  19.015  62.077  1.00  8.54           C  
ATOM   3025  C   LEU A 372      10.746  18.021  61.848  1.00  9.15           C  
ATOM   3026  O   LEU A 372      11.546  17.822  62.761  1.00  9.98           O  
ATOM   3027  CB  LEU A 372       8.337  18.234  62.519  1.00  8.43           C  
ATOM   3028  CG  LEU A 372       7.120  19.097  62.911  1.00  9.27           C  
ATOM   3029  CD1 LEU A 372       5.933  18.192  63.273  1.00  9.88           C  
ATOM   3030  CD2 LEU A 372       7.414  20.101  64.043  1.00 12.60           C  
ATOM   3031  N   LYS A 373      10.794  17.397  60.660  1.00  9.70           N  
ATOM   3032  CA  LYS A 373      11.717  16.309  60.338  1.00 10.01           C  
ATOM   3033  C   LYS A 373      11.807  16.163  58.817  1.00  9.91           C  
ATOM   3034  O   LYS A 373      10.771  16.152  58.161  1.00 10.31           O  
ATOM   3035  CB  LYS A 373      11.225  15.005  61.026  1.00 10.55           C  
ATOM   3036  CG  LYS A 373      11.968  13.701  60.668  1.00 12.49           C  
ATOM   3037  CD  LYS A 373      13.448  13.701  61.089  1.00 16.11           C  
ATOM   3038  CE  LYS A 373      14.180  12.395  60.747  1.00 18.54           C  
ATOM   3039  NZ  LYS A 373      13.634  11.250  61.489  1.00 23.03           N1+
ATOM   3040  N   ILE A 374      13.028  15.990  58.292  1.00  9.89           N  
ATOM   3041  CA  ILE A 374      13.265  15.620  56.897  1.00 10.26           C  
ATOM   3042  C   ILE A 374      13.572  14.115  56.850  1.00 10.25           C  
ATOM   3043  O   ILE A 374      14.466  13.659  57.564  1.00 10.68           O  
ATOM   3044  CB  ILE A 374      14.454  16.421  56.285  1.00 11.28           C  
ATOM   3045  CG1 ILE A 374      14.096  17.924  56.189  1.00 12.25           C  
ATOM   3046  CG2 ILE A 374      14.927  15.900  54.906  1.00 13.37           C  
ATOM   3047  CD1 ILE A 374      15.307  18.843  55.972  1.00 16.49           C  
ATOM   3048  N   PHE A 375      12.828  13.382  56.006  1.00  9.58           N  
ATOM   3049  CA  PHE A 375      13.033  11.958  55.750  1.00 10.12           C  
ATOM   3050  C   PHE A 375      14.126  11.805  54.668  1.00 11.11           C  
ATOM   3051  O   PHE A 375      13.897  12.258  53.544  1.00 10.31           O  
ATOM   3052  CB  PHE A 375      11.701  11.339  55.278  1.00  9.99           C  
ATOM   3053  CG  PHE A 375      10.578  11.373  56.303  1.00  9.38           C  
ATOM   3054  CD1 PHE A 375      10.689  10.647  57.507  1.00 10.35           C  
ATOM   3055  CD2 PHE A 375       9.439  12.178  56.092  1.00  9.58           C  
ATOM   3056  CE1 PHE A 375       9.678  10.716  58.457  1.00 11.47           C  
ATOM   3057  CE2 PHE A 375       8.435  12.228  57.049  1.00 10.41           C  
ATOM   3058  CZ  PHE A 375       8.555  11.501  58.227  1.00 10.53           C  
ATOM   3059  N   PRO A 376      15.303  11.230  55.016  1.00 12.69           N  
ATOM   3060  CA  PRO A 376      16.454  11.174  54.097  1.00 13.23           C  
ATOM   3061  C   PRO A 376      16.236  10.197  52.928  1.00 12.29           C  
ATOM   3062  O   PRO A 376      15.837   9.053  53.151  1.00 13.71           O  
ATOM   3063  CB  PRO A 376      17.619  10.751  55.006  1.00 13.85           C  
ATOM   3064  CG  PRO A 376      16.972   9.922  56.103  1.00 15.34           C  
ATOM   3065  CD  PRO A 376      15.626  10.608  56.304  1.00 13.34           C  
ATOM   3066  N   LEU A 377      16.494  10.691  51.709  1.00 12.47           N  
ATOM   3067  CA  LEU A 377      16.385   9.944  50.458  1.00 11.55           C  
ATOM   3068  C   LEU A 377      17.651  10.154  49.620  1.00 11.56           C  
ATOM   3069  O   LEU A 377      18.263  11.222  49.680  1.00 12.45           O  
ATOM   3070  CB  LEU A 377      15.167  10.459  49.653  1.00 11.17           C  
ATOM   3071  CG  LEU A 377      13.785  10.161  50.270  1.00 11.26           C  
ATOM   3072  CD1 LEU A 377      12.681  10.868  49.463  1.00 10.74           C  
ATOM   3073  CD2 LEU A 377      13.515   8.649  50.419  1.00 11.80           C  
ATOM   3074  N   ASP A 378      17.951   9.152  48.779  1.00 11.52           N  
ATOM   3075  CA  ASP A 378      18.881   9.260  47.648  1.00 11.95           C  
ATOM   3076  C   ASP A 378      18.216  10.013  46.475  1.00 11.38           C  
ATOM   3077  O   ASP A 378      17.032  10.352  46.548  1.00 10.57           O  
ATOM   3078  CB  ASP A 378      19.418   7.879  47.183  1.00 12.32           C  
ATOM   3079  CG  ASP A 378      19.964   6.978  48.299  1.00 16.25           C  
ATOM   3080  OD1 ASP A 378      20.478   7.525  49.299  1.00 19.47           O  
ATOM   3081  OD2 ASP A 378      19.933   5.746  48.088  1.00 22.16           O1-
ATOM   3082  N   VAL A 379      18.979  10.257  45.397  1.00 10.93           N  
ATOM   3083  CA  VAL A 379      18.458  10.850  44.161  1.00 11.36           C  
ATOM   3084  C   VAL A 379      17.503   9.868  43.447  1.00 10.01           C  
ATOM   3085  O   VAL A 379      17.901   8.750  43.118  1.00  9.88           O  
ATOM   3086  CB  VAL A 379      19.597  11.306  43.201  1.00 11.89           C  
ATOM   3087  CG1 VAL A 379      20.444  12.418  43.843  1.00 14.00           C  
ATOM   3088  CG2 VAL A 379      20.511  10.188  42.655  1.00 16.37           C  
ATOM   3089  N   GLY A 380      16.239  10.284  43.284  1.00  8.43           N  
ATOM   3090  CA  GLY A 380      15.201   9.400  42.771  1.00  7.98           C  
ATOM   3091  C   GLY A 380      13.814   9.986  43.039  1.00  7.32           C  
ATOM   3092  O   GLY A 380      13.655  11.197  43.198  1.00  7.33           O  
ATOM   3093  N   SER A 381      12.810   9.097  43.037  1.00  6.63           N  
ATOM   3094  CA  SER A 381      11.386   9.420  43.113  1.00  6.67           C  
ATOM   3095  C   SER A 381      10.734   8.754  44.327  1.00  6.78           C  
ATOM   3096  O   SER A 381      11.149   7.659  44.701  1.00  7.06           O  
ATOM   3097  CB  SER A 381      10.689   8.862  41.860  1.00  7.58           C  
ATOM   3098  OG  SER A 381      11.228   9.445  40.702  1.00  8.62           O  
ATOM   3099  N   ILE A 382       9.660   9.378  44.840  1.00  6.24           N  
ATOM   3100  CA  ILE A 382       8.666   8.725  45.692  1.00  6.32           C  
ATOM   3101  C   ILE A 382       7.462   8.362  44.806  1.00  6.97           C  
ATOM   3102  O   ILE A 382       6.902   9.244  44.154  1.00  7.25           O  
ATOM   3103  CB  ILE A 382       8.191   9.632  46.867  1.00  6.49           C  
ATOM   3104  CG1 ILE A 382       9.336   9.925  47.862  1.00  5.98           C  
ATOM   3105  CG2 ILE A 382       6.955   9.093  47.625  1.00  7.49           C  
ATOM   3106  CD1 ILE A 382       9.884   8.692  48.601  1.00  7.48           C  
ATOM   3107  N   VAL A 383       7.117   7.065  44.787  1.00  7.11           N  
ATOM   3108  CA  VAL A 383       6.106   6.477  43.902  1.00  7.43           C  
ATOM   3109  C   VAL A 383       4.988   5.732  44.661  1.00  7.48           C  
ATOM   3110  O   VAL A 383       4.029   5.297  44.022  1.00  8.98           O  
ATOM   3111  CB  VAL A 383       6.763   5.491  42.897  1.00  7.86           C  
ATOM   3112  CG1 VAL A 383       7.670   6.239  41.908  1.00  8.29           C  
ATOM   3113  CG2 VAL A 383       7.508   4.308  43.554  1.00  8.21           C  
ATOM   3114  N   GLY A 384       5.106   5.617  45.992  1.00  6.40           N  
ATOM   3115  CA  GLY A 384       4.072   5.046  46.847  1.00  6.39           C  
ATOM   3116  C   GLY A 384       4.066   5.813  48.170  1.00  5.90           C  
ATOM   3117  O   GLY A 384       5.094   6.334  48.604  1.00  5.42           O  
ATOM   3118  N   TYR A 385       2.899   5.824  48.829  1.00  5.95           N  
ATOM   3119  CA  TYR A 385       2.687   6.397  50.155  1.00  5.78           C  
ATOM   3120  C   TYR A 385       1.432   5.789  50.797  1.00  5.73           C  
ATOM   3121  O   TYR A 385       0.480   5.443  50.094  1.00  6.73           O  
ATOM   3122  CB  TYR A 385       2.631   7.947  50.089  1.00  5.96           C  
ATOM   3123  CG  TYR A 385       2.260   8.639  51.396  1.00  5.20           C  
ATOM   3124  CD1 TYR A 385       3.224   8.799  52.413  1.00  7.36           C  
ATOM   3125  CD2 TYR A 385       0.937   9.078  51.619  1.00  5.81           C  
ATOM   3126  CE1 TYR A 385       2.870   9.394  53.640  1.00  5.37           C  
ATOM   3127  CE2 TYR A 385       0.578   9.651  52.854  1.00  7.23           C  
ATOM   3128  CZ  TYR A 385       1.545   9.814  53.865  1.00  6.64           C  
ATOM   3129  OH  TYR A 385       1.195  10.361  55.066  1.00  6.63           O  
ATOM   3130  N   SER A 386       1.444   5.743  52.135  1.00  5.26           N  
ATOM   3131  CA  SER A 386       0.280   5.505  52.980  1.00  5.26           C  
ATOM   3132  C   SER A 386       0.435   6.294  54.290  1.00  5.14           C  
ATOM   3133  O   SER A 386       1.556   6.622  54.682  1.00  5.81           O  
ATOM   3134  CB  SER A 386       0.099   3.992  53.211  1.00  5.22           C  
ATOM   3135  OG  SER A 386       0.979   3.511  54.202  1.00  6.78           O  
ATOM   3136  N   GLY A 387      -0.703   6.537  54.952  1.00  5.97           N  
ATOM   3137  CA  GLY A 387      -0.768   7.240  56.224  1.00  6.11           C  
ATOM   3138  C   GLY A 387      -1.891   8.263  56.105  1.00  6.42           C  
ATOM   3139  O   GLY A 387      -1.652   9.407  55.717  1.00  7.03           O  
ATOM   3140  N   GLN A 388      -3.108   7.833  56.469  1.00  6.70           N  
ATOM   3141  CA  GLN A 388      -4.280   8.683  56.677  1.00  7.13           C  
ATOM   3142  C   GLN A 388      -4.281   9.257  58.103  1.00  6.47           C  
ATOM   3143  O   GLN A 388      -3.460   8.852  58.925  1.00  6.16           O  
ATOM   3144  CB  GLN A 388      -5.553   7.858  56.399  1.00  7.64           C  
ATOM   3145  CG  GLN A 388      -5.683   7.450  54.920  1.00 10.80           C  
ATOM   3146  CD  GLN A 388      -7.049   6.839  54.611  1.00  0.00           C  
ATOM   3147  OE1 GLN A 388      -7.445   5.844  55.214  1.00  0.00           O  
ATOM   3148  NE2 GLN A 388      -7.770   7.420  53.649  1.00  0.00           N  
ATOM   3149  N   LYS A 389      -5.197  10.204  58.370  1.00  7.08           N  
ATOM   3150  CA  LYS A 389      -5.279  10.964  59.623  1.00  7.30           C  
ATOM   3151  C   LYS A 389      -5.361  10.108  60.906  1.00  7.24           C  
ATOM   3152  O   LYS A 389      -4.719  10.462  61.893  1.00  7.61           O  
ATOM   3153  CB  LYS A 389      -6.438  11.975  59.526  1.00  7.48           C  
ATOM   3154  CG  LYS A 389      -6.471  12.972  60.696  1.00  9.08           C  
ATOM   3155  CD  LYS A 389      -7.535  14.057  60.531  1.00  8.89           C  
ATOM   3156  CE  LYS A 389      -7.330  15.213  61.513  1.00 10.79           C  
ATOM   3157  NZ  LYS A 389      -8.353  16.252  61.339  1.00 14.85           N1+
ATOM   3158  N   LYS A 390      -6.110   8.993  60.861  1.00  8.13           N  
ATOM   3159  CA  LYS A 390      -6.224   8.035  61.966  1.00  9.26           C  
ATOM   3160  C   LYS A 390      -5.027   7.077  62.106  1.00  8.37           C  
ATOM   3161  O   LYS A 390      -4.819   6.562  63.206  1.00  9.90           O  
ATOM   3162  CB  LYS A 390      -7.559   7.270  61.869  1.00 10.16           C  
ATOM   3163  CG  LYS A 390      -7.835   6.573  60.518  1.00 12.80           C  
ATOM   3164  CD  LYS A 390      -8.995   5.556  60.552  1.00 14.17           C  
ATOM   3165  CE  LYS A 390     -10.250   5.995  61.330  1.00 18.96           C  
ATOM   3166  NZ  LYS A 390     -10.775   7.292  60.872  1.00 23.58           N1+
ATOM   3167  N   ASP A 391      -4.258   6.863  61.023  1.00  7.15           N  
ATOM   3168  CA  ASP A 391      -3.028   6.064  61.024  1.00  7.50           C  
ATOM   3169  C   ASP A 391      -1.914   6.810  61.771  1.00  7.12           C  
ATOM   3170  O   ASP A 391      -1.716   8.001  61.538  1.00  8.39           O  
ATOM   3171  CB  ASP A 391      -2.538   5.658  59.610  1.00  7.27           C  
ATOM   3172  CG  ASP A 391      -3.600   5.026  58.701  1.00 10.19           C  
ATOM   3173  OD1 ASP A 391      -4.561   4.431  59.236  1.00 14.92           O  
ATOM   3174  OD2 ASP A 391      -3.388   5.089  57.469  1.00 10.72           O1-
ATOM   3175  N   THR A 392      -1.214   6.084  62.653  1.00  7.83           N  
ATOM   3176  CA  THR A 392      -0.162   6.617  63.522  1.00  8.32           C  
ATOM   3177  C   THR A 392       1.253   6.260  63.012  1.00  7.39           C  
ATOM   3178  O   THR A 392       2.207   6.230  63.791  1.00  8.18           O  
ATOM   3179  CB  THR A 392      -0.357   6.110  64.977  1.00  9.63           C  
ATOM   3180  OG1 THR A 392      -0.018   4.743  65.138  1.00 12.59           O  
ATOM   3181  CG2 THR A 392      -1.770   6.351  65.531  1.00 10.81           C  
ATOM   3182  N   GLU A 393       1.353   6.005  61.702  1.00  6.93           N  
ATOM   3183  CA  GLU A 393       2.540   5.532  61.005  1.00  6.92           C  
ATOM   3184  C   GLU A 393       2.418   5.914  59.525  1.00  6.22           C  
ATOM   3185  O   GLU A 393       1.314   6.180  59.040  1.00  6.49           O  
ATOM   3186  CB  GLU A 393       2.656   4.001  61.208  1.00  6.63           C  
ATOM   3187  CG  GLU A 393       1.527   3.179  60.541  1.00  7.11           C  
ATOM   3188  CD  GLU A 393       1.505   1.716  60.978  1.00  9.35           C  
ATOM   3189  OE1 GLU A 393       2.593   1.103  61.023  1.00 12.23           O  
ATOM   3190  OE2 GLU A 393       0.388   1.229  61.255  1.00 11.28           O1-
ATOM   3191  N   ILE A 394       3.562   5.889  58.832  1.00  5.45           N  
ATOM   3192  CA  ILE A 394       3.640   6.043  57.384  1.00  5.47           C  
ATOM   3193  C   ILE A 394       4.496   4.931  56.777  1.00  5.01           C  
ATOM   3194  O   ILE A 394       5.445   4.465  57.408  1.00  4.64           O  
ATOM   3195  CB  ILE A 394       4.255   7.407  56.956  1.00  5.63           C  
ATOM   3196  CG1 ILE A 394       5.648   7.720  57.561  1.00  6.07           C  
ATOM   3197  CG2 ILE A 394       3.260   8.536  57.237  1.00  6.30           C  
ATOM   3198  CD1 ILE A 394       6.316   8.971  56.971  1.00  6.82           C  
ATOM   3199  N   PHE A 395       4.154   4.584  55.532  1.00  4.55           N  
ATOM   3200  CA  PHE A 395       5.003   3.843  54.609  1.00  5.05           C  
ATOM   3201  C   PHE A 395       5.212   4.735  53.379  1.00  5.01           C  
ATOM   3202  O   PHE A 395       4.327   5.526  53.047  1.00  5.25           O  
ATOM   3203  CB  PHE A 395       4.335   2.513  54.204  1.00  5.30           C  
ATOM   3204  CG  PHE A 395       4.150   1.492  55.315  1.00  6.43           C  
ATOM   3205  CD1 PHE A 395       3.076   1.603  56.226  1.00  7.39           C  
ATOM   3206  CD2 PHE A 395       5.120   0.490  55.525  1.00  8.14           C  
ATOM   3207  CE1 PHE A 395       2.934   0.683  57.256  1.00  7.19           C  
ATOM   3208  CE2 PHE A 395       4.961  -0.417  56.564  1.00  8.38           C  
ATOM   3209  CZ  PHE A 395       3.871  -0.328  57.418  1.00  8.01           C  
ATOM   3210  N   TYR A 396       6.364   4.585  52.709  1.00  5.10           N  
ATOM   3211  CA  TYR A 396       6.665   5.301  51.469  1.00  5.13           C  
ATOM   3212  C   TYR A 396       7.691   4.519  50.646  1.00  6.21           C  
ATOM   3213  O   TYR A 396       8.717   4.100  51.182  1.00  6.86           O  
ATOM   3214  CB  TYR A 396       7.072   6.770  51.735  1.00  6.07           C  
ATOM   3215  CG  TYR A 396       8.267   7.001  52.646  1.00  6.74           C  
ATOM   3216  CD1 TYR A 396       8.090   7.076  54.044  1.00  7.50           C  
ATOM   3217  CD2 TYR A 396       9.555   7.172  52.095  1.00  6.49           C  
ATOM   3218  CE1 TYR A 396       9.195   7.310  54.886  1.00  8.63           C  
ATOM   3219  CE2 TYR A 396      10.656   7.418  52.936  1.00  7.53           C  
ATOM   3220  CZ  TYR A 396      10.478   7.477  54.331  1.00  7.73           C  
ATOM   3221  OH  TYR A 396      11.553   7.679  55.144  1.00  9.49           O  
ATOM   3222  N   GLN A 397       7.376   4.339  49.353  1.00  5.53           N  
ATOM   3223  CA  GLN A 397       8.187   3.593  48.400  1.00  7.06           C  
ATOM   3224  C   GLN A 397       9.026   4.571  47.575  1.00  6.31           C  
ATOM   3225  O   GLN A 397       8.467   5.429  46.892  1.00  6.54           O  
ATOM   3226  CB  GLN A 397       7.279   2.711  47.521  1.00  7.47           C  
ATOM   3227  CG  GLN A 397       8.046   1.820  46.520  1.00  9.27           C  
ATOM   3228  CD  GLN A 397       7.140   0.845  45.762  1.00 12.35           C  
ATOM   3229  OE1 GLN A 397       5.914   0.942  45.800  1.00 20.36           O  
ATOM   3230  NE2 GLN A 397       7.750  -0.104  45.052  1.00 13.77           N  
ATOM   3231  N   PHE A 398      10.348   4.382  47.651  1.00  6.17           N  
ATOM   3232  CA  PHE A 398      11.359   5.090  46.878  1.00  6.31           C  
ATOM   3233  C   PHE A 398      11.859   4.202  45.725  1.00  7.05           C  
ATOM   3234  O   PHE A 398      11.880   2.980  45.868  1.00  7.72           O  
ATOM   3235  CB  PHE A 398      12.493   5.496  47.844  1.00  6.83           C  
ATOM   3236  CG  PHE A 398      13.709   6.152  47.213  1.00  7.44           C  
ATOM   3237  CD1 PHE A 398      13.663   7.510  46.834  1.00  7.11           C  
ATOM   3238  CD2 PHE A 398      14.828   5.374  46.847  1.00  8.61           C  
ATOM   3239  CE1 PHE A 398      14.731   8.074  46.153  1.00  8.13           C  
ATOM   3240  CE2 PHE A 398      15.885   5.956  46.162  1.00  7.97           C  
ATOM   3241  CZ  PHE A 398      15.835   7.299  45.820  1.00  7.45           C  
ATOM   3242  N   THR A 399      12.286   4.832  44.621  1.00  6.95           N  
ATOM   3243  CA  THR A 399      12.879   4.167  43.460  1.00  7.03           C  
ATOM   3244  C   THR A 399      13.831   5.131  42.720  1.00  7.43           C  
ATOM   3245  O   THR A 399      13.645   6.345  42.791  1.00  7.42           O  
ATOM   3246  CB  THR A 399      11.781   3.625  42.495  1.00  7.34           C  
ATOM   3247  OG1 THR A 399      12.343   2.922  41.402  1.00  8.18           O  
ATOM   3248  CG2 THR A 399      10.866   4.711  41.902  1.00  8.89           C  
ATOM   3249  N   SER A 400      14.833   4.567  42.029  1.00  7.03           N  
ATOM   3250  CA  SER A 400      15.847   5.293  41.260  1.00  7.91           C  
ATOM   3251  C   SER A 400      16.242   4.488  40.009  1.00  7.84           C  
ATOM   3252  O   SER A 400      15.845   3.332  39.880  1.00  7.41           O  
ATOM   3253  CB  SER A 400      17.046   5.608  42.183  1.00  8.32           C  
ATOM   3254  OG  SER A 400      17.781   4.444  42.518  1.00 12.11           O  
ATOM   3255  N   PHE A 401      17.030   5.104  39.110  1.00  8.20           N  
ATOM   3256  CA  PHE A 401      17.497   4.500  37.854  1.00  8.72           C  
ATOM   3257  C   PHE A 401      18.283   3.180  37.986  1.00  9.07           C  
ATOM   3258  O   PHE A 401      18.209   2.363  37.069  1.00  8.75           O  
ATOM   3259  CB  PHE A 401      18.376   5.509  37.081  1.00  8.82           C  
ATOM   3260  CG  PHE A 401      17.679   6.726  36.500  1.00  8.99           C  
ATOM   3261  CD1 PHE A 401      16.563   6.588  35.648  1.00  8.56           C  
ATOM   3262  CD2 PHE A 401      18.237   8.007  36.694  1.00  9.38           C  
ATOM   3263  CE1 PHE A 401      16.010   7.708  35.041  1.00  9.60           C  
ATOM   3264  CE2 PHE A 401      17.664   9.115  36.086  1.00 10.35           C  
ATOM   3265  CZ  PHE A 401      16.555   8.967  35.263  1.00  8.52           C  
ATOM   3266  N   LEU A 402      19.044   3.016  39.082  1.00 10.22           N  
ATOM   3267  CA  LEU A 402      20.039   1.947  39.231  1.00 11.88           C  
ATOM   3268  C   LEU A 402      19.675   0.917  40.316  1.00 13.58           C  
ATOM   3269  O   LEU A 402      20.365  -0.099  40.397  1.00 15.20           O  
ATOM   3270  CB  LEU A 402      21.422   2.575  39.530  1.00 11.58           C  
ATOM   3271  CG  LEU A 402      21.904   3.640  38.517  1.00 11.40           C  
ATOM   3272  CD1 LEU A 402      23.272   4.221  38.937  1.00 12.96           C  
ATOM   3273  CD2 LEU A 402      21.920   3.103  37.072  1.00 11.10           C  
ATOM   3274  N   SER A 403      18.624   1.172  41.117  1.00 14.28           N  
ATOM   3275  CA  SER A 403      18.193   0.303  42.216  1.00 15.14           C  
ATOM   3276  C   SER A 403      16.654   0.185  42.227  1.00 14.56           C  
ATOM   3277  O   SER A 403      15.989   1.208  42.050  1.00 13.85           O  
ATOM   3278  CB  SER A 403      18.693   0.904  43.545  1.00 15.41           C  
ATOM   3279  OG  SER A 403      20.046   0.560  43.759  1.00 19.22           O  
ATOM   3280  N   PRO A 404      16.108  -1.042  42.431  1.00 14.34           N  
ATOM   3281  CA  PRO A 404      14.650  -1.288  42.440  1.00 14.35           C  
ATOM   3282  C   PRO A 404      13.904  -0.640  43.621  1.00 13.88           C  
ATOM   3283  O   PRO A 404      14.526  -0.053  44.509  1.00 13.88           O  
ATOM   3284  CB  PRO A 404      14.547  -2.825  42.462  1.00 15.04           C  
ATOM   3285  CG  PRO A 404      15.793  -3.272  43.200  1.00 15.22           C  
ATOM   3286  CD  PRO A 404      16.842  -2.281  42.712  1.00 15.07           C  
ATOM   3287  N   GLY A 405      12.564  -0.761  43.585  1.00 14.81           N  
ATOM   3288  CA  GLY A 405      11.637  -0.218  44.578  1.00 14.54           C  
ATOM   3289  C   GLY A 405      11.948  -0.732  45.991  1.00 14.53           C  
ATOM   3290  O   GLY A 405      12.012  -1.942  46.212  1.00 15.88           O  
ATOM   3291  N   ILE A 406      12.118   0.209  46.930  1.00 13.62           N  
ATOM   3292  CA  ILE A 406      12.415  -0.034  48.339  1.00 13.36           C  
ATOM   3293  C   ILE A 406      11.413   0.763  49.185  1.00 11.78           C  
ATOM   3294  O   ILE A 406      11.253   1.965  48.981  1.00 11.78           O  
ATOM   3295  CB  ILE A 406      13.886   0.352  48.696  1.00 14.09           C  
ATOM   3296  CG1 ILE A 406      14.314  -0.031  50.137  1.00 15.07           C  
ATOM   3297  CG2 ILE A 406      14.315   1.790  48.329  1.00 15.35           C  
ATOM   3298  CD1 ILE A 406      14.011   0.985  51.254  1.00 18.53           C  
ATOM   3299  N   ILE A 407      10.745   0.059  50.109  1.00  9.33           N  
ATOM   3300  CA  ILE A 407       9.722   0.611  50.990  1.00  8.58           C  
ATOM   3301  C   ILE A 407      10.353   0.898  52.357  1.00  7.93           C  
ATOM   3302  O   ILE A 407      10.958   0.008  52.955  1.00  7.76           O  
ATOM   3303  CB  ILE A 407       8.540  -0.382  51.181  1.00  8.67           C  
ATOM   3304  CG1 ILE A 407       7.850  -0.710  49.839  1.00 11.26           C  
ATOM   3305  CG2 ILE A 407       7.474   0.066  52.208  1.00  8.37           C  
ATOM   3306  CD1 ILE A 407       7.420  -2.175  49.752  1.00 14.87           C  
ATOM   3307  N   TYR A 408      10.160   2.138  52.819  1.00  7.31           N  
ATOM   3308  CA  TYR A 408      10.494   2.594  54.162  1.00  7.87           C  
ATOM   3309  C   TYR A 408       9.235   2.587  55.042  1.00  7.25           C  
ATOM   3310  O   TYR A 408       8.119   2.579  54.522  1.00  6.91           O  
ATOM   3311  CB  TYR A 408      11.067   4.020  54.071  1.00  8.68           C  
ATOM   3312  CG  TYR A 408      12.397   4.131  53.348  1.00  9.96           C  
ATOM   3313  CD1 TYR A 408      13.591   3.790  54.016  1.00 13.07           C  
ATOM   3314  CD2 TYR A 408      12.451   4.593  52.015  1.00 12.04           C  
ATOM   3315  CE1 TYR A 408      14.831   3.909  53.360  1.00 14.02           C  
ATOM   3316  CE2 TYR A 408      13.693   4.725  51.365  1.00 14.12           C  
ATOM   3317  CZ  TYR A 408      14.882   4.378  52.033  1.00 13.58           C  
ATOM   3318  OH  TYR A 408      16.078   4.494  51.387  1.00 16.73           O  
ATOM   3319  N   HIS A 409       9.457   2.625  56.362  1.00  7.57           N  
ATOM   3320  CA  HIS A 409       8.432   2.762  57.390  1.00  7.77           C  
ATOM   3321  C   HIS A 409       8.950   3.692  58.495  1.00  7.37           C  
ATOM   3322  O   HIS A 409      10.123   3.606  58.858  1.00  7.34           O  
ATOM   3323  CB  HIS A 409       8.061   1.369  57.939  1.00  7.88           C  
ATOM   3324  CG  HIS A 409       7.130   1.360  59.128  1.00  9.37           C  
ATOM   3325  ND1 HIS A 409       7.546   0.979  60.409  1.00 12.60           N  
ATOM   3326  CD2 HIS A 409       5.796   1.703  59.181  1.00 10.02           C  
ATOM   3327  CE1 HIS A 409       6.460   1.079  61.164  1.00 11.01           C  
ATOM   3328  NE2 HIS A 409       5.391   1.494  60.485  1.00  9.62           N  
ATOM   3329  N   CYS A 410       8.047   4.519  59.043  1.00  6.58           N  
ATOM   3330  CA  CYS A 410       8.318   5.380  60.188  1.00  6.46           C  
ATOM   3331  C   CYS A 410       7.087   5.379  61.103  1.00  6.33           C  
ATOM   3332  O   CYS A 410       6.010   5.793  60.671  1.00  6.23           O  
ATOM   3333  CB  CYS A 410       8.739   6.804  59.758  1.00  5.84           C  
ATOM   3334  SG  CYS A 410       9.228   7.823  61.182  1.00  8.26           S  
ATOM   3335  N   ASP A 411       7.289   4.936  62.355  1.00  6.24           N  
ATOM   3336  CA  ASP A 411       6.315   5.018  63.443  1.00  6.53           C  
ATOM   3337  C   ASP A 411       6.326   6.460  63.986  1.00  6.98           C  
ATOM   3338  O   ASP A 411       7.345   6.906  64.515  1.00  7.21           O  
ATOM   3339  CB  ASP A 411       6.632   3.966  64.535  1.00  6.51           C  
ATOM   3340  CG  ASP A 411       5.625   3.868  65.689  1.00  8.76           C  
ATOM   3341  OD1 ASP A 411       4.613   4.604  65.682  1.00  9.44           O  
ATOM   3342  OD2 ASP A 411       5.895   3.041  66.585  1.00 10.22           O1-
ATOM   3343  N   LEU A 412       5.188   7.152  63.825  1.00  7.04           N  
ATOM   3344  CA  LEU A 412       5.024   8.563  64.174  1.00  7.77           C  
ATOM   3345  C   LEU A 412       4.626   8.795  65.644  1.00  8.75           C  
ATOM   3346  O   LEU A 412       4.648   9.947  66.077  1.00  9.64           O  
ATOM   3347  CB  LEU A 412       4.009   9.218  63.215  1.00  7.74           C  
ATOM   3348  CG  LEU A 412       4.393   9.168  61.721  1.00  7.04           C  
ATOM   3349  CD1 LEU A 412       3.210   9.655  60.871  1.00  9.03           C  
ATOM   3350  CD2 LEU A 412       5.692   9.945  61.413  1.00  8.58           C  
ATOM   3351  N   THR A 413       4.292   7.727  66.394  1.00  9.64           N  
ATOM   3352  CA  THR A 413       4.011   7.792  67.835  1.00 10.24           C  
ATOM   3353  C   THR A 413       5.265   8.078  68.692  1.00 10.94           C  
ATOM   3354  O   THR A 413       5.118   8.565  69.813  1.00 11.88           O  
ATOM   3355  CB  THR A 413       3.379   6.473  68.370  1.00 10.36           C  
ATOM   3356  OG1 THR A 413       4.291   5.389  68.435  1.00 11.62           O  
ATOM   3357  CG2 THR A 413       2.129   6.034  67.601  1.00 10.89           C  
ATOM   3358  N   LYS A 414       6.456   7.764  68.157  1.00 10.98           N  
ATOM   3359  CA  LYS A 414       7.736   7.855  68.852  1.00 11.55           C  
ATOM   3360  C   LYS A 414       8.237   9.299  68.986  1.00 11.78           C  
ATOM   3361  O   LYS A 414       8.022  10.119  68.092  1.00 12.98           O  
ATOM   3362  CB  LYS A 414       8.769   6.987  68.102  1.00 11.35           C  
ATOM   3363  CG  LYS A 414       8.418   5.487  68.029  1.00 11.19           C  
ATOM   3364  CD  LYS A 414       8.378   4.788  69.399  1.00 12.22           C  
ATOM   3365  CE  LYS A 414       8.029   3.299  69.290  1.00 13.44           C  
ATOM   3366  NZ  LYS A 414       8.048   2.647  70.609  1.00 15.69           N1+
ATOM   3367  N   GLU A 415       8.936   9.550  70.105  1.00 12.32           N  
ATOM   3368  CA  GLU A 415       9.648  10.794  70.412  1.00 12.80           C  
ATOM   3369  C   GLU A 415      10.819  11.025  69.440  1.00 12.87           C  
ATOM   3370  O   GLU A 415      10.975  12.132  68.927  1.00 14.77           O  
ATOM   3371  CB  GLU A 415      10.158  10.733  71.867  1.00 13.25           C  
ATOM   3372  CG  GLU A 415       9.041  10.542  72.917  1.00 13.33           C  
ATOM   3373  CD  GLU A 415       9.548  10.400  74.356  1.00 13.62           C  
ATOM   3374  OE1 GLU A 415      10.782  10.330  74.550  1.00 14.03           O  
ATOM   3375  OE2 GLU A 415       8.675  10.346  75.248  1.00 15.37           O1-
ATOM   3376  N   GLU A 416      11.577   9.947  69.183  1.00 11.35           N  
ATOM   3377  CA  GLU A 416      12.619   9.861  68.170  1.00 11.34           C  
ATOM   3378  C   GLU A 416      12.022   9.158  66.944  1.00 10.44           C  
ATOM   3379  O   GLU A 416      11.777   7.952  66.993  1.00 10.08           O  
ATOM   3380  CB  GLU A 416      13.824   9.107  68.775  1.00 11.25           C  
ATOM   3381  CG  GLU A 416      15.004   8.885  67.803  1.00 12.15           C  
ATOM   3382  CD  GLU A 416      16.223   8.225  68.456  1.00 12.67           C  
ATOM   3383  OE1 GLU A 416      16.071   7.656  69.560  1.00 14.03           O  
ATOM   3384  OE2 GLU A 416      17.303   8.310  67.831  1.00 14.91           O1-
ATOM   3385  N   LEU A 417      11.783   9.933  65.875  1.00 10.04           N  
ATOM   3386  CA  LEU A 417      11.285   9.436  64.592  1.00  9.30           C  
ATOM   3387  C   LEU A 417      12.398   8.670  63.860  1.00  9.19           C  
ATOM   3388  O   LEU A 417      13.471   9.235  63.640  1.00  9.60           O  
ATOM   3389  CB  LEU A 417      10.780  10.624  63.742  1.00  9.22           C  
ATOM   3390  CG  LEU A 417       9.541  11.341  64.320  1.00  9.28           C  
ATOM   3391  CD1 LEU A 417       9.223  12.608  63.510  1.00 12.52           C  
ATOM   3392  CD2 LEU A 417       8.308  10.425  64.409  1.00 10.67           C  
ATOM   3393  N   GLU A 418      12.118   7.407  63.506  1.00  8.73           N  
ATOM   3394  CA  GLU A 418      13.075   6.492  62.885  1.00  9.26           C  
ATOM   3395  C   GLU A 418      12.525   5.979  61.540  1.00  9.88           C  
ATOM   3396  O   GLU A 418      11.831   4.961  61.533  1.00 10.70           O  
ATOM   3397  CB  GLU A 418      13.385   5.329  63.852  1.00  9.46           C  
ATOM   3398  CG  GLU A 418      14.154   5.764  65.117  1.00  8.57           C  
ATOM   3399  CD  GLU A 418      14.561   4.591  66.012  1.00  9.87           C  
ATOM   3400  OE1 GLU A 418      13.941   3.511  65.889  1.00 10.45           O  
ATOM   3401  OE2 GLU A 418      15.510   4.783  66.801  1.00  8.74           O1-
ATOM   3402  N   PRO A 419      12.846   6.669  60.417  1.00 10.83           N  
ATOM   3403  CA  PRO A 419      12.644   6.115  59.067  1.00 11.18           C  
ATOM   3404  C   PRO A 419      13.611   4.949  58.779  1.00 10.95           C  
ATOM   3405  O   PRO A 419      14.796   5.173  58.536  1.00 12.57           O  
ATOM   3406  CB  PRO A 419      12.844   7.324  58.142  1.00 11.74           C  
ATOM   3407  CG  PRO A 419      13.767   8.259  58.905  1.00 12.18           C  
ATOM   3408  CD  PRO A 419      13.374   8.035  60.359  1.00 11.48           C  
ATOM   3409  N   ARG A 420      13.068   3.726  58.856  1.00 10.14           N  
ATOM   3410  CA  ARG A 420      13.776   2.456  58.703  1.00 10.11           C  
ATOM   3411  C   ARG A 420      13.337   1.771  57.403  1.00  9.83           C  
ATOM   3412  O   ARG A 420      12.200   1.957  56.973  1.00  9.24           O  
ATOM   3413  CB  ARG A 420      13.408   1.554  59.902  1.00 10.57           C  
ATOM   3414  CG  ARG A 420      13.969   2.034  61.251  1.00 11.94           C  
ATOM   3415  CD  ARG A 420      13.331   1.303  62.441  1.00 13.19           C  
ATOM   3416  NE  ARG A 420      14.044   1.565  63.698  1.00 15.24           N  
ATOM   3417  CZ  ARG A 420      15.112   0.889  64.152  1.00 15.82           C  
ATOM   3418  NH1 ARG A 420      15.624  -0.151  63.478  1.00 18.04           N  
ATOM   3419  NH2 ARG A 420      15.669   1.269  65.307  1.00 16.52           N1+
ATOM   3420  N   VAL A 421      14.229   0.941  56.835  1.00  9.31           N  
ATOM   3421  CA  VAL A 421      13.920   0.042  55.719  1.00 10.02           C  
ATOM   3422  C   VAL A 421      12.952  -1.063  56.189  1.00 10.00           C  
ATOM   3423  O   VAL A 421      13.266  -1.775  57.144  1.00 11.05           O  
ATOM   3424  CB  VAL A 421      15.208  -0.627  55.153  1.00 10.13           C  
ATOM   3425  CG1 VAL A 421      14.957  -1.758  54.130  1.00 11.97           C  
ATOM   3426  CG2 VAL A 421      16.151   0.423  54.539  1.00 12.19           C  
ATOM   3427  N   PHE A 422      11.802  -1.168  55.509  1.00  8.88           N  
ATOM   3428  CA  PHE A 422      10.757  -2.146  55.805  1.00  9.67           C  
ATOM   3429  C   PHE A 422      10.809  -3.347  54.845  1.00 10.69           C  
ATOM   3430  O   PHE A 422      10.568  -4.473  55.280  1.00 11.01           O  
ATOM   3431  CB  PHE A 422       9.391  -1.433  55.772  1.00  9.54           C  
ATOM   3432  CG  PHE A 422       8.203  -2.310  56.122  1.00 10.23           C  
ATOM   3433  CD1 PHE A 422       7.944  -2.635  57.470  1.00 10.59           C  
ATOM   3434  CD2 PHE A 422       7.466  -2.955  55.106  1.00 12.11           C  
ATOM   3435  CE1 PHE A 422       6.938  -3.537  57.786  1.00 12.06           C  
ATOM   3436  CE2 PHE A 422       6.467  -3.856  55.445  1.00 11.71           C  
ATOM   3437  CZ  PHE A 422       6.196  -4.140  56.778  1.00 12.48           C  
ATOM   3438  N   ARG A 423      11.128  -3.087  53.567  1.00 11.39           N  
ATOM   3439  CA  ARG A 423      11.222  -4.095  52.519  1.00 12.18           C  
ATOM   3440  C   ARG A 423      12.154  -3.574  51.423  1.00 12.71           C  
ATOM   3441  O   ARG A 423      11.860  -2.539  50.826  1.00 12.07           O  
ATOM   3442  CB  ARG A 423       9.806  -4.452  52.001  1.00 12.15           C  
ATOM   3443  CG  ARG A 423       9.757  -5.334  50.735  1.00 14.12           C  
ATOM   3444  CD  ARG A 423      10.198  -6.789  50.955  1.00 17.95           C  
ATOM   3445  NE  ARG A 423       9.208  -7.537  51.741  1.00 19.89           N  
ATOM   3446  CZ  ARG A 423       9.333  -8.805  52.165  1.00 21.60           C  
ATOM   3447  NH1 ARG A 423      10.431  -9.525  51.891  1.00 22.35           N  
ATOM   3448  NH2 ARG A 423       8.342  -9.359  52.873  1.00 22.39           N1+
ATOM   3449  N   GLU A 424      13.233  -4.326  51.170  1.00 14.53           N  
ATOM   3450  CA  GLU A 424      14.222  -4.069  50.126  1.00 16.33           C  
ATOM   3451  C   GLU A 424      14.444  -5.365  49.332  1.00 17.41           C  
ATOM   3452  O   GLU A 424      14.316  -6.456  49.892  1.00 17.81           O  
ATOM   3453  CB  GLU A 424      15.504  -3.531  50.793  1.00 16.32           C  
ATOM   3454  CG  GLU A 424      16.632  -3.141  49.815  1.00 18.31           C  
ATOM   3455  CD  GLU A 424      17.838  -2.484  50.495  1.00 18.78           C  
ATOM   3456  OE1 GLU A 424      17.883  -2.469  51.745  1.00 20.66           O  
ATOM   3457  OE2 GLU A 424      18.706  -2.002  49.736  1.00 23.49           O1-
ATOM   3458  N   VAL A 425      14.738  -5.220  48.029  1.00 19.01           N  
ATOM   3459  CA  VAL A 425      14.819  -6.324  47.057  1.00 20.50           C  
ATOM   3460  C   VAL A 425      15.934  -5.998  46.072  1.00 21.91           C  
ATOM   3461  O   VAL A 425      16.671  -5.012  46.129  1.00 23.74           O  
ATOM   3462  CB  VAL A 425      13.457  -6.590  46.336  1.00 20.98           C  
ATOM   3463  CG1 VAL A 425      12.349  -7.013  47.324  1.00 22.00           C  
ATOM   3464  CG2 VAL A 425      12.964  -5.409  45.467  1.00 20.29           C  
ATOM   3465  N   VAL A 427      17.957  -6.725  42.375  1.00 35.78           N  
ATOM   3466  CA  VAL A 427      17.956  -7.579  41.170  1.00 35.68           C  
ATOM   3467  C   VAL A 427      19.393  -8.137  40.997  1.00 35.66           C  
ATOM   3468  O   VAL A 427      20.362  -7.376  40.953  1.00 35.20           O  
ATOM   3469  CB  VAL A 427      17.537  -6.823  39.869  1.00 35.72           C  
ATOM   3470  CG1 VAL A 427      17.494  -7.728  38.620  1.00 36.03           C  
ATOM   3471  CG2 VAL A 427      16.168  -6.136  40.027  1.00 35.61           C  
ATOM   3472  N   LYS A 428      19.490  -9.477  40.884  1.00 35.62           N  
ATOM   3473  CA  LYS A 428      20.735 -10.251  40.748  1.00 35.77           C  
ATOM   3474  C   LYS A 428      21.210 -10.223  39.298  1.00 35.91           C  
ATOM   3475  O   LYS A 428      20.568  -9.772  38.347  1.00 35.91           O  
ATOM   3476  CB  LYS A 428      20.462 -11.705  41.211  1.00 35.89           C  
ATOM   3477  CG  LYS A 428      21.715 -12.591  41.362  1.00  0.00           C  
ATOM   3478  CD  LYS A 428      21.368 -14.028  41.780  1.00  0.00           C  
ATOM   3479  CE  LYS A 428      22.608 -14.925  41.904  1.00  0.00           C  
ATOM   3480  NZ  LYS A 428      22.238 -16.306  42.261  1.00  0.00           N1+
ATOM   3481  N   ILE A 430      22.651  -7.152  38.702  1.00 31.16           N  
ATOM   3482  CA  ILE A 430      22.712  -5.735  38.304  1.00 31.13           C  
ATOM   3483  C   ILE A 430      23.486  -5.000  39.424  1.00 30.57           C  
ATOM   3484  O   ILE A 430      22.915  -4.694  40.474  1.00 30.81           O  
ATOM   3485  CB  ILE A 430      21.311  -5.063  38.088  1.00 31.43           C  
ATOM   3486  CG1 ILE A 430      20.413  -5.843  37.100  1.00 32.19           C  
ATOM   3487  CG2 ILE A 430      21.391  -3.569  37.685  1.00 31.34           C  
ATOM   3488  CD1 ILE A 430      20.971  -5.968  35.676  1.00 33.32           C  
ATOM   3489  N   ASP A 431      24.780  -4.735  39.176  1.00 29.73           N  
ATOM   3490  CA  ASP A 431      25.626  -3.926  40.051  1.00 29.01           C  
ATOM   3491  C   ASP A 431      25.498  -2.462  39.600  1.00 27.53           C  
ATOM   3492  O   ASP A 431      25.928  -2.126  38.497  1.00 27.38           O  
ATOM   3493  CB  ASP A 431      27.095  -4.416  40.045  1.00 29.34           C  
ATOM   3494  CG  ASP A 431      28.029  -3.703  41.037  1.00 30.78           C  
ATOM   3495  OD1 ASP A 431      27.537  -2.898  41.861  1.00 32.06           O  
ATOM   3496  OD2 ASP A 431      29.241  -4.001  40.971  1.00 34.43           O1-
ATOM   3497  N   ALA A 432      24.936  -1.627  40.489  1.00 26.13           N  
ATOM   3498  CA  ALA A 432      24.795  -0.180  40.321  1.00 24.75           C  
ATOM   3499  C   ALA A 432      26.134   0.580  40.233  1.00 24.25           C  
ATOM   3500  O   ALA A 432      26.144   1.686  39.694  1.00 23.22           O  
ATOM   3501  CB  ALA A 432      23.944   0.367  41.477  1.00 24.78           C  
ATOM   3502  N   SER A 433      27.228  -0.024  40.736  1.00 23.45           N  
ATOM   3503  CA  SER A 433      28.584   0.535  40.717  1.00 23.49           C  
ATOM   3504  C   SER A 433      29.213   0.572  39.312  1.00 22.05           C  
ATOM   3505  O   SER A 433      30.125   1.370  39.105  1.00 22.10           O  
ATOM   3506  CB  SER A 433      29.498  -0.262  41.668  1.00 23.45           C  
ATOM   3507  OG  SER A 433      29.005  -0.236  42.992  1.00 26.85           O  
ATOM   3508  N   ASP A 434      28.719  -0.262  38.378  1.00 20.69           N  
ATOM   3509  CA  ASP A 434      29.125  -0.281  36.965  1.00 20.23           C  
ATOM   3510  C   ASP A 434      28.574   0.906  36.155  1.00 18.76           C  
ATOM   3511  O   ASP A 434      29.133   1.212  35.102  1.00 17.67           O  
ATOM   3512  CB  ASP A 434      28.750  -1.599  36.240  1.00 20.67           C  
ATOM   3513  CG  ASP A 434      29.227  -2.889  36.916  1.00 23.54           C  
ATOM   3514  OD1 ASP A 434      30.197  -2.821  37.702  1.00 26.97           O  
ATOM   3515  OD2 ASP A 434      28.661  -3.944  36.555  1.00 26.79           O1-
ATOM   3516  N   TYR A 435      27.497   1.538  36.650  1.00 17.49           N  
ATOM   3517  CA  TYR A 435      26.797   2.645  36.006  1.00 17.19           C  
ATOM   3518  C   TYR A 435      27.088   3.959  36.740  1.00 17.48           C  
ATOM   3519  O   TYR A 435      27.219   3.958  37.964  1.00 17.20           O  
ATOM   3520  CB  TYR A 435      25.276   2.393  36.066  1.00 17.19           C  
ATOM   3521  CG  TYR A 435      24.766   1.109  35.440  1.00 17.43           C  
ATOM   3522  CD1 TYR A 435      24.242   1.113  34.132  1.00 18.44           C  
ATOM   3523  CD2 TYR A 435      24.759  -0.085  36.189  1.00 16.99           C  
ATOM   3524  CE1 TYR A 435      23.703  -0.070  33.589  1.00 19.16           C  
ATOM   3525  CE2 TYR A 435      24.229  -1.269  35.642  1.00 18.17           C  
ATOM   3526  CZ  TYR A 435      23.689  -1.259  34.342  1.00 18.22           C  
ATOM   3527  OH  TYR A 435      23.140  -2.392  33.817  1.00 19.55           O  
ATOM   3528  N   GLN A 436      27.097   5.064  35.982  1.00 17.37           N  
ATOM   3529  CA  GLN A 436      27.068   6.424  36.513  1.00 17.98           C  
ATOM   3530  C   GLN A 436      25.817   7.145  35.996  1.00 16.27           C  
ATOM   3531  O   GLN A 436      25.458   7.001  34.827  1.00 15.02           O  
ATOM   3532  CB  GLN A 436      28.374   7.176  36.176  1.00 18.68           C  
ATOM   3533  CG  GLN A 436      28.711   7.324  34.676  1.00 20.79           C  
ATOM   3534  CD  GLN A 436      30.010   8.106  34.477  1.00 22.10           C  
ATOM   3535  OE1 GLN A 436      31.100   7.558  34.623  1.00 28.65           O  
ATOM   3536  NE2 GLN A 436      29.902   9.391  34.135  1.00 26.98           N  
ATOM   3537  N   THR A 437      25.201   7.920  36.899  1.00 15.08           N  
ATOM   3538  CA  THR A 437      24.075   8.807  36.624  1.00 14.70           C  
ATOM   3539  C   THR A 437      24.557  10.251  36.828  1.00 13.59           C  
ATOM   3540  O   THR A 437      25.190  10.543  37.844  1.00 14.50           O  
ATOM   3541  CB  THR A 437      22.911   8.552  37.621  1.00 15.41           C  
ATOM   3542  OG1 THR A 437      22.406   7.248  37.413  1.00 17.74           O  
ATOM   3543  CG2 THR A 437      21.724   9.534  37.527  1.00 16.86           C  
ATOM   3544  N   VAL A 438      24.222  11.123  35.868  1.00 11.47           N  
ATOM   3545  CA  VAL A 438      24.463  12.563  35.935  1.00 11.05           C  
ATOM   3546  C   VAL A 438      23.172  13.311  35.570  1.00 10.24           C  
ATOM   3547  O   VAL A 438      22.341  12.774  34.837  1.00  9.78           O  
ATOM   3548  CB  VAL A 438      25.592  13.011  34.956  1.00 11.63           C  
ATOM   3549  CG1 VAL A 438      26.954  12.412  35.349  1.00 13.56           C  
ATOM   3550  CG2 VAL A 438      25.308  12.766  33.458  1.00 11.54           C  
ATOM   3551  N   GLN A 439      23.056  14.552  36.066  1.00  9.47           N  
ATOM   3552  CA  GLN A 439      22.069  15.525  35.610  1.00  8.18           C  
ATOM   3553  C   GLN A 439      22.838  16.747  35.103  1.00  8.15           C  
ATOM   3554  O   GLN A 439      23.661  17.300  35.833  1.00  8.56           O  
ATOM   3555  CB  GLN A 439      21.094  15.897  36.746  1.00  7.87           C  
ATOM   3556  CG  GLN A 439      19.952  16.824  36.272  1.00  7.85           C  
ATOM   3557  CD  GLN A 439      18.984  17.194  37.395  1.00  8.48           C  
ATOM   3558  OE1 GLN A 439      19.402  17.567  38.489  1.00 10.21           O  
ATOM   3559  NE2 GLN A 439      17.681  17.119  37.118  1.00  7.04           N  
ATOM   3560  N   ILE A 440      22.527  17.141  33.864  1.00  7.01           N  
ATOM   3561  CA  ILE A 440      23.058  18.327  33.200  1.00  7.21           C  
ATOM   3562  C   ILE A 440      21.891  19.267  32.850  1.00  7.35           C  
ATOM   3563  O   ILE A 440      20.731  18.855  32.898  1.00  7.01           O  
ATOM   3564  CB  ILE A 440      23.852  17.939  31.913  1.00  7.87           C  
ATOM   3565  CG1 ILE A 440      23.029  17.263  30.785  1.00  7.00           C  
ATOM   3566  CG2 ILE A 440      25.057  17.055  32.290  1.00  8.23           C  
ATOM   3567  CD1 ILE A 440      22.264  18.229  29.868  1.00  8.64           C  
ATOM   3568  N   PHE A 441      22.227  20.521  32.513  1.00  8.03           N  
ATOM   3569  CA  PHE A 441      21.268  21.553  32.127  1.00  8.11           C  
ATOM   3570  C   PHE A 441      21.759  22.171  30.813  1.00  9.05           C  
ATOM   3571  O   PHE A 441      22.763  22.884  30.824  1.00 10.58           O  
ATOM   3572  CB  PHE A 441      21.141  22.609  33.248  1.00  8.65           C  
ATOM   3573  CG  PHE A 441      20.612  22.086  34.574  1.00  8.20           C  
ATOM   3574  CD1 PHE A 441      21.498  21.519  35.516  1.00  9.72           C  
ATOM   3575  CD2 PHE A 441      19.223  22.009  34.812  1.00 10.35           C  
ATOM   3576  CE1 PHE A 441      21.008  20.948  36.682  1.00  9.92           C  
ATOM   3577  CE2 PHE A 441      18.756  21.449  35.996  1.00  8.58           C  
ATOM   3578  CZ  PHE A 441      19.642  20.923  36.925  1.00 10.06           C  
ATOM   3579  N   TYR A 442      21.051  21.873  29.712  1.00  8.32           N  
ATOM   3580  CA  TYR A 442      21.375  22.338  28.361  1.00  8.55           C  
ATOM   3581  C   TYR A 442      20.434  23.506  27.976  1.00  9.22           C  
ATOM   3582  O   TYR A 442      19.253  23.459  28.325  1.00  8.56           O  
ATOM   3583  CB  TYR A 442      21.245  21.143  27.385  1.00  8.12           C  
ATOM   3584  CG  TYR A 442      19.841  20.625  27.119  1.00  8.05           C  
ATOM   3585  CD1 TYR A 442      19.263  19.670  27.980  1.00  7.21           C  
ATOM   3586  CD2 TYR A 442      19.097  21.124  26.030  1.00  6.91           C  
ATOM   3587  CE1 TYR A 442      17.946  19.231  27.766  1.00  6.23           C  
ATOM   3588  CE2 TYR A 442      17.774  20.692  25.826  1.00  6.28           C  
ATOM   3589  CZ  TYR A 442      17.202  19.739  26.689  1.00  5.79           C  
ATOM   3590  OH  TYR A 442      15.919  19.324  26.505  1.00  6.97           O  
ATOM   3591  N   PRO A 443      20.955  24.532  27.263  1.00 10.14           N  
ATOM   3592  CA  PRO A 443      20.118  25.629  26.753  1.00 10.06           C  
ATOM   3593  C   PRO A 443      19.296  25.204  25.520  1.00  9.26           C  
ATOM   3594  O   PRO A 443      19.841  24.587  24.604  1.00  9.87           O  
ATOM   3595  CB  PRO A 443      21.148  26.716  26.409  1.00 10.23           C  
ATOM   3596  CG  PRO A 443      22.393  25.948  25.990  1.00 11.26           C  
ATOM   3597  CD  PRO A 443      22.358  24.702  26.873  1.00 10.80           C  
ATOM   3598  N   SER A 444      18.004  25.565  25.517  1.00  8.63           N  
ATOM   3599  CA  SER A 444      17.116  25.440  24.360  1.00  8.30           C  
ATOM   3600  C   SER A 444      17.334  26.595  23.352  1.00  8.32           C  
ATOM   3601  O   SER A 444      18.237  27.414  23.528  1.00  8.35           O  
ATOM   3602  CB  SER A 444      15.662  25.327  24.871  1.00  8.11           C  
ATOM   3603  OG  SER A 444      14.765  24.990  23.831  1.00  7.65           O  
ATOM   3604  N   LYS A 445      16.497  26.629  22.303  1.00  8.72           N  
ATOM   3605  CA  LYS A 445      16.464  27.618  21.224  1.00  8.94           C  
ATOM   3606  C   LYS A 445      16.309  29.077  21.706  1.00  9.34           C  
ATOM   3607  O   LYS A 445      16.974  29.956  21.160  1.00 10.35           O  
ATOM   3608  CB  LYS A 445      15.339  27.198  20.253  1.00  9.09           C  
ATOM   3609  CG  LYS A 445      15.132  28.106  19.028  1.00  9.98           C  
ATOM   3610  CD  LYS A 445      13.992  27.592  18.142  1.00 10.52           C  
ATOM   3611  CE  LYS A 445      13.721  28.484  16.927  1.00 12.78           C  
ATOM   3612  NZ  LYS A 445      12.589  27.963  16.145  1.00 15.08           N1+
ATOM   3613  N   ASP A 446      15.465  29.295  22.730  1.00  8.25           N  
ATOM   3614  CA  ASP A 446      15.246  30.592  23.388  1.00  8.50           C  
ATOM   3615  C   ASP A 446      16.267  30.878  24.515  1.00  8.69           C  
ATOM   3616  O   ASP A 446      16.252  31.978  25.067  1.00 10.07           O  
ATOM   3617  CB  ASP A 446      13.790  30.768  23.902  1.00  8.48           C  
ATOM   3618  CG  ASP A 446      13.202  29.600  24.704  1.00  8.21           C  
ATOM   3619  OD1 ASP A 446      13.983  28.766  25.215  1.00  8.51           O  
ATOM   3620  OD2 ASP A 446      11.962  29.597  24.860  1.00  9.79           O1-
ATOM   3621  N   GLY A 447      17.127  29.896  24.833  1.00  8.52           N  
ATOM   3622  CA  GLY A 447      18.162  29.983  25.860  1.00  8.44           C  
ATOM   3623  C   GLY A 447      17.693  29.443  27.220  1.00  8.91           C  
ATOM   3624  O   GLY A 447      18.484  29.483  28.163  1.00  9.82           O  
ATOM   3625  N   THR A 448      16.448  28.937  27.343  1.00  8.17           N  
ATOM   3626  CA  THR A 448      15.914  28.361  28.584  1.00  7.80           C  
ATOM   3627  C   THR A 448      16.661  27.069  28.968  1.00  7.71           C  
ATOM   3628  O   THR A 448      16.777  26.173  28.133  1.00  7.77           O  
ATOM   3629  CB  THR A 448      14.402  28.017  28.478  1.00  7.85           C  
ATOM   3630  OG1 THR A 448      13.684  29.170  28.090  1.00  9.18           O  
ATOM   3631  CG2 THR A 448      13.762  27.512  29.787  1.00  8.57           C  
ATOM   3632  N   LYS A 449      17.162  27.014  30.213  1.00  7.95           N  
ATOM   3633  CA  LYS A 449      17.926  25.886  30.745  1.00  7.88           C  
ATOM   3634  C   LYS A 449      16.991  24.725  31.115  1.00  7.16           C  
ATOM   3635  O   LYS A 449      16.250  24.828  32.093  1.00  8.34           O  
ATOM   3636  CB  LYS A 449      18.759  26.350  31.960  1.00  8.88           C  
ATOM   3637  CG  LYS A 449      19.786  27.464  31.661  1.00 12.25           C  
ATOM   3638  CD  LYS A 449      20.767  27.181  30.506  1.00 16.96           C  
ATOM   3639  CE  LYS A 449      21.558  25.870  30.630  1.00 20.20           C  
ATOM   3640  NZ  LYS A 449      22.395  25.833  31.841  1.00 23.23           N1+
ATOM   3641  N   ILE A 450      17.045  23.656  30.309  1.00  6.42           N  
ATOM   3642  CA  ILE A 450      16.199  22.473  30.436  1.00  5.29           C  
ATOM   3643  C   ILE A 450      17.042  21.353  31.097  1.00  5.46           C  
ATOM   3644  O   ILE A 450      18.136  21.082  30.596  1.00  5.25           O  
ATOM   3645  CB  ILE A 450      15.781  21.956  29.027  1.00  5.43           C  
ATOM   3646  CG1 ILE A 450      15.261  23.046  28.063  1.00  5.57           C  
ATOM   3647  CG2 ILE A 450      14.762  20.806  29.127  1.00  6.50           C  
ATOM   3648  CD1 ILE A 450      14.058  23.853  28.564  1.00  6.82           C  
ATOM   3649  N   PRO A 451      16.558  20.718  32.193  1.00  5.23           N  
ATOM   3650  CA  PRO A 451      17.240  19.547  32.779  1.00  5.01           C  
ATOM   3651  C   PRO A 451      17.226  18.318  31.855  1.00  5.32           C  
ATOM   3652  O   PRO A 451      16.256  18.107  31.127  1.00  4.68           O  
ATOM   3653  CB  PRO A 451      16.468  19.245  34.081  1.00  5.19           C  
ATOM   3654  CG  PRO A 451      15.505  20.401  34.282  1.00  5.11           C  
ATOM   3655  CD  PRO A 451      15.309  20.997  32.897  1.00  6.04           C  
ATOM   3656  N   MET A 452      18.281  17.502  31.953  1.00  5.37           N  
ATOM   3657  CA  MET A 452      18.309  16.166  31.375  1.00  5.53           C  
ATOM   3658  C   MET A 452      19.169  15.253  32.246  1.00  5.20           C  
ATOM   3659  O   MET A 452      20.344  15.548  32.462  1.00  5.81           O  
ATOM   3660  CB  MET A 452      18.738  16.207  29.888  1.00  5.77           C  
ATOM   3661  CG  MET A 452      19.095  14.851  29.252  1.00  6.51           C  
ATOM   3662  SD  MET A 452      19.196  14.853  27.441  1.00  7.27           S  
ATOM   3663  CE  MET A 452      20.594  15.973  27.189  1.00  7.01           C  
ATOM   3664  N   PHE A 453      18.574  14.131  32.678  1.00  5.06           N  
ATOM   3665  CA  PHE A 453      19.310  12.996  33.226  1.00  5.05           C  
ATOM   3666  C   PHE A 453      19.963  12.209  32.084  1.00  5.57           C  
ATOM   3667  O   PHE A 453      19.355  12.083  31.022  1.00  5.57           O  
ATOM   3668  CB  PHE A 453      18.362  12.062  33.997  1.00  6.34           C  
ATOM   3669  CG  PHE A 453      17.719  12.658  35.233  1.00  7.77           C  
ATOM   3670  CD1 PHE A 453      18.511  13.010  36.345  1.00  7.44           C  
ATOM   3671  CD2 PHE A 453      16.328  12.892  35.270  1.00  7.72           C  
ATOM   3672  CE1 PHE A 453      17.914  13.547  37.477  1.00 10.12           C  
ATOM   3673  CE2 PHE A 453      15.751  13.422  36.416  1.00  9.12           C  
ATOM   3674  CZ  PHE A 453      16.540  13.744  37.513  1.00  9.09           C  
ATOM   3675  N   ILE A 454      21.165  11.674  32.335  1.00  5.89           N  
ATOM   3676  CA  ILE A 454      21.850  10.757  31.427  1.00  5.81           C  
ATOM   3677  C   ILE A 454      22.452   9.637  32.294  1.00  6.42           C  
ATOM   3678  O   ILE A 454      23.110   9.935  33.293  1.00  7.03           O  
ATOM   3679  CB  ILE A 454      22.997  11.431  30.606  1.00  5.97           C  
ATOM   3680  CG1 ILE A 454      22.570  12.764  29.943  1.00  5.46           C  
ATOM   3681  CG2 ILE A 454      23.564  10.475  29.533  1.00  6.79           C  
ATOM   3682  CD1 ILE A 454      23.719  13.538  29.281  1.00  6.61           C  
ATOM   3683  N   VAL A 455      22.207   8.375  31.902  1.00  6.48           N  
ATOM   3684  CA  VAL A 455      22.706   7.186  32.595  1.00  7.31           C  
ATOM   3685  C   VAL A 455      23.430   6.289  31.580  1.00  7.77           C  
ATOM   3686  O   VAL A 455      22.901   6.037  30.497  1.00  7.12           O  
ATOM   3687  CB  VAL A 455      21.562   6.366  33.260  1.00  7.03           C  
ATOM   3688  CG1 VAL A 455      22.039   5.073  33.955  1.00  8.77           C  
ATOM   3689  CG2 VAL A 455      20.760   7.221  34.254  1.00  8.57           C  
ATOM   3690  N   HIS A 456      24.626   5.816  31.958  1.00  8.96           N  
ATOM   3691  CA  HIS A 456      25.486   4.989  31.114  1.00 10.43           C  
ATOM   3692  C   HIS A 456      26.516   4.234  31.962  1.00 11.29           C  
ATOM   3693  O   HIS A 456      26.692   4.546  33.140  1.00 10.93           O  
ATOM   3694  CB  HIS A 456      26.160   5.864  30.030  1.00 11.24           C  
ATOM   3695  CG  HIS A 456      27.029   7.003  30.514  1.00 12.25           C  
ATOM   3696  ND1 HIS A 456      28.354   6.837  30.875  1.00 14.31           N  
ATOM   3697  CD2 HIS A 456      26.781   8.351  30.653  1.00 14.60           C  
ATOM   3698  CE1 HIS A 456      28.838   8.042  31.179  1.00 14.43           C  
ATOM   3699  NE2 HIS A 456      27.936   9.009  31.082  1.00 16.80           N  
ATOM   3700  N   LYS A 457      27.203   3.272  31.324  1.00 11.60           N  
ATOM   3701  CA  LYS A 457      28.352   2.554  31.879  1.00 13.17           C  
ATOM   3702  C   LYS A 457      29.533   3.506  32.156  1.00 13.80           C  
ATOM   3703  O   LYS A 457      29.807   4.382  31.336  1.00 13.33           O  
ATOM   3704  CB  LYS A 457      28.734   1.424  30.896  1.00 13.13           C  
ATOM   3705  CG  LYS A 457      29.957   0.588  31.318  1.00 14.13           C  
ATOM   3706  CD  LYS A 457      30.246  -0.577  30.358  1.00 14.97           C  
ATOM   3707  CE  LYS A 457      31.526  -1.350  30.712  1.00 17.04           C  
ATOM   3708  NZ  LYS A 457      31.431  -2.004  32.030  1.00 20.39           N1+
ATOM   3709  N   LYS A 458      30.220   3.300  33.292  1.00 15.29           N  
ATOM   3710  CA  LYS A 458      31.407   4.060  33.691  1.00 17.12           C  
ATOM   3711  C   LYS A 458      32.599   3.886  32.736  1.00 17.05           C  
ATOM   3712  O   LYS A 458      32.837   2.784  32.239  1.00 17.72           O  
ATOM   3713  CB  LYS A 458      31.837   3.652  35.115  1.00 17.68           C  
ATOM   3714  CG  LYS A 458      30.938   4.213  36.222  1.00 18.85           C  
ATOM   3715  CD  LYS A 458      31.521   3.955  37.617  1.00 19.12           C  
ATOM   3716  CE  LYS A 458      30.623   4.476  38.747  1.00 20.98           C  
ATOM   3717  NZ  LYS A 458      31.156   4.103  40.067  1.00 23.96           N1+
ATOM   3718  N   GLY A 459      33.356   4.980  32.561  1.00 18.05           N  
ATOM   3719  CA  GLY A 459      34.656   4.982  31.891  1.00 18.28           C  
ATOM   3720  C   GLY A 459      34.578   4.970  30.357  1.00 18.61           C  
ATOM   3721  O   GLY A 459      35.626   4.836  29.726  1.00 19.16           O  
ATOM   3722  N   ILE A 460      33.383   5.109  29.750  1.00 18.49           N  
ATOM   3723  CA  ILE A 460      33.218   5.196  28.295  1.00 18.30           C  
ATOM   3724  C   ILE A 460      33.798   6.506  27.720  1.00 17.88           C  
ATOM   3725  O   ILE A 460      33.727   7.551  28.369  1.00 18.12           O  
ATOM   3726  CB  ILE A 460      31.729   5.077  27.856  1.00 18.49           C  
ATOM   3727  CG1 ILE A 460      30.791   6.182  28.406  1.00 18.90           C  
ATOM   3728  CG2 ILE A 460      31.185   3.665  28.147  1.00 18.67           C  
ATOM   3729  CD1 ILE A 460      29.411   6.210  27.739  1.00 18.24           C  
ATOM   3730  N   LYS A 461      34.353   6.415  26.502  1.00 17.99           N  
ATOM   3731  CA  LYS A 461      34.823   7.568  25.736  1.00 18.50           C  
ATOM   3732  C   LYS A 461      33.636   8.289  25.092  1.00 17.25           C  
ATOM   3733  O   LYS A 461      32.751   7.626  24.553  1.00 16.72           O  
ATOM   3734  CB  LYS A 461      35.809   7.101  24.649  1.00 19.22           C  
ATOM   3735  CG  LYS A 461      37.129   6.558  25.217  1.00 20.99           C  
ATOM   3736  CD  LYS A 461      38.147   6.236  24.115  1.00 21.19           C  
ATOM   3737  CE  LYS A 461      39.469   5.699  24.678  1.00 23.05           C  
ATOM   3738  NZ  LYS A 461      40.440   5.438  23.602  1.00 25.07           N1+
ATOM   3739  N   LEU A 462      33.658   9.630  25.121  1.00 16.15           N  
ATOM   3740  CA  LEU A 462      32.660  10.463  24.452  1.00 15.43           C  
ATOM   3741  C   LEU A 462      33.132  10.775  23.021  1.00 14.55           C  
ATOM   3742  O   LEU A 462      33.531  11.901  22.722  1.00 14.66           O  
ATOM   3743  CB  LEU A 462      32.369  11.718  25.302  1.00 15.82           C  
ATOM   3744  CG  LEU A 462      31.732  11.433  26.685  1.00 16.55           C  
ATOM   3745  CD1 LEU A 462      31.489  12.746  27.459  1.00 18.83           C  
ATOM   3746  CD2 LEU A 462      30.446  10.585  26.599  1.00 17.61           C  
ATOM   3747  N   ASP A 463      33.086   9.732  22.178  1.00 13.73           N  
ATOM   3748  CA  ASP A 463      33.529   9.701  20.780  1.00 13.08           C  
ATOM   3749  C   ASP A 463      32.346   9.704  19.786  1.00 12.50           C  
ATOM   3750  O   ASP A 463      32.575   9.851  18.585  1.00 12.84           O  
ATOM   3751  CB  ASP A 463      34.469   8.494  20.498  1.00 13.25           C  
ATOM   3752  CG  ASP A 463      34.049   7.140  21.097  1.00 15.14           C  
ATOM   3753  OD1 ASP A 463      32.848   6.967  21.407  1.00 15.30           O  
ATOM   3754  OD2 ASP A 463      34.938   6.265  21.172  1.00 16.35           O1-
ATOM   3755  N   GLY A 464      31.113   9.539  20.293  1.00 11.07           N  
ATOM   3756  CA  GLY A 464      29.879   9.499  19.512  1.00 10.77           C  
ATOM   3757  C   GLY A 464      29.587   8.103  18.939  1.00 10.33           C  
ATOM   3758  O   GLY A 464      28.727   7.999  18.067  1.00 10.56           O  
ATOM   3759  N   SER A 465      30.292   7.048  19.393  1.00  9.95           N  
ATOM   3760  CA  SER A 465      30.184   5.679  18.874  1.00 10.41           C  
ATOM   3761  C   SER A 465      28.997   4.856  19.423  1.00 10.13           C  
ATOM   3762  O   SER A 465      28.720   3.794  18.865  1.00 10.37           O  
ATOM   3763  CB  SER A 465      31.529   4.951  19.097  1.00 11.15           C  
ATOM   3764  OG  SER A 465      31.737   4.582  20.447  1.00 12.53           O  
ATOM   3765  N   HIS A 466      28.338   5.326  20.495  1.00  9.97           N  
ATOM   3766  CA  HIS A 466      27.332   4.562  21.241  1.00  9.79           C  
ATOM   3767  C   HIS A 466      25.908   4.826  20.707  1.00  8.96           C  
ATOM   3768  O   HIS A 466      25.603   5.977  20.386  1.00  9.51           O  
ATOM   3769  CB  HIS A 466      27.400   4.955  22.733  1.00 10.14           C  
ATOM   3770  CG  HIS A 466      28.792   5.022  23.305  1.00 12.04           C  
ATOM   3771  ND1 HIS A 466      29.484   3.889  23.745  1.00 13.80           N  
ATOM   3772  CD2 HIS A 466      29.604   6.128  23.450  1.00 13.57           C  
ATOM   3773  CE1 HIS A 466      30.673   4.343  24.116  1.00 13.72           C  
ATOM   3774  NE2 HIS A 466      30.799   5.660  23.960  1.00 14.38           N  
ATOM   3775  N   PRO A 467      25.042   3.784  20.666  1.00  8.11           N  
ATOM   3776  CA  PRO A 467      23.594   3.977  20.469  1.00  7.40           C  
ATOM   3777  C   PRO A 467      22.941   4.647  21.691  1.00  6.97           C  
ATOM   3778  O   PRO A 467      23.272   4.295  22.820  1.00  7.01           O  
ATOM   3779  CB  PRO A 467      23.075   2.557  20.199  1.00  8.04           C  
ATOM   3780  CG  PRO A 467      24.024   1.639  20.952  1.00  8.42           C  
ATOM   3781  CD  PRO A 467      25.363   2.371  20.895  1.00  8.20           C  
ATOM   3782  N   ALA A 468      22.050   5.619  21.448  1.00  6.88           N  
ATOM   3783  CA  ALA A 468      21.355   6.354  22.505  1.00  5.79           C  
ATOM   3784  C   ALA A 468      19.843   6.108  22.471  1.00  5.85           C  
ATOM   3785  O   ALA A 468      19.309   5.712  21.437  1.00  6.16           O  
ATOM   3786  CB  ALA A 468      21.691   7.845  22.395  1.00  6.49           C  
ATOM   3787  N   PHE A 469      19.194   6.354  23.620  1.00  5.13           N  
ATOM   3788  CA  PHE A 469      17.762   6.181  23.839  1.00  4.95           C  
ATOM   3789  C   PHE A 469      17.273   7.365  24.688  1.00  4.88           C  
ATOM   3790  O   PHE A 469      17.334   7.314  25.917  1.00  5.15           O  
ATOM   3791  CB  PHE A 469      17.516   4.797  24.478  1.00  5.15           C  
ATOM   3792  CG  PHE A 469      16.063   4.389  24.634  1.00  4.74           C  
ATOM   3793  CD1 PHE A 469      15.382   3.801  23.548  1.00  6.25           C  
ATOM   3794  CD2 PHE A 469      15.339   4.721  25.799  1.00  5.55           C  
ATOM   3795  CE1 PHE A 469      14.040   3.470  23.667  1.00  5.38           C  
ATOM   3796  CE2 PHE A 469      13.993   4.401  25.890  1.00  6.20           C  
ATOM   3797  CZ  PHE A 469      13.354   3.755  24.839  1.00  5.35           C  
ATOM   3798  N   LEU A 470      16.840   8.426  23.993  1.00  4.70           N  
ATOM   3799  CA  LEU A 470      16.392   9.691  24.568  1.00  4.52           C  
ATOM   3800  C   LEU A 470      14.864   9.677  24.744  1.00  4.37           C  
ATOM   3801  O   LEU A 470      14.138   9.652  23.752  1.00  3.94           O  
ATOM   3802  CB  LEU A 470      16.903  10.826  23.647  1.00  4.66           C  
ATOM   3803  CG  LEU A 470      16.369  12.254  23.908  1.00  5.24           C  
ATOM   3804  CD1 LEU A 470      16.612  12.747  25.349  1.00  5.20           C  
ATOM   3805  CD2 LEU A 470      16.906  13.238  22.849  1.00  5.60           C  
ATOM   3806  N   TYR A 471      14.409   9.703  26.006  1.00  4.14           N  
ATOM   3807  CA  TYR A 471      12.995   9.721  26.374  1.00  4.71           C  
ATOM   3808  C   TYR A 471      12.519  11.154  26.680  1.00  4.77           C  
ATOM   3809  O   TYR A 471      13.298  11.957  27.194  1.00  4.43           O  
ATOM   3810  CB  TYR A 471      12.773   8.775  27.572  1.00  4.92           C  
ATOM   3811  CG  TYR A 471      11.313   8.595  27.954  1.00  5.48           C  
ATOM   3812  CD1 TYR A 471      10.509   7.681  27.244  1.00  5.34           C  
ATOM   3813  CD2 TYR A 471      10.740   9.378  28.978  1.00  6.24           C  
ATOM   3814  CE1 TYR A 471       9.140   7.551  27.550  1.00  6.13           C  
ATOM   3815  CE2 TYR A 471       9.368   9.262  29.273  1.00  7.22           C  
ATOM   3816  CZ  TYR A 471       8.567   8.350  28.560  1.00  7.16           C  
ATOM   3817  OH  TYR A 471       7.238   8.248  28.850  1.00  7.84           O  
ATOM   3818  N   GLY A 472      11.238  11.434  26.394  1.00  4.26           N  
ATOM   3819  CA  GLY A 472      10.595  12.697  26.751  1.00  4.37           C  
ATOM   3820  C   GLY A 472       9.069  12.530  26.755  1.00  4.12           C  
ATOM   3821  O   GLY A 472       8.534  11.496  26.350  1.00  4.16           O  
ATOM   3822  N   TYR A 473       8.378  13.591  27.205  1.00  4.27           N  
ATOM   3823  CA  TYR A 473       6.919  13.687  27.258  1.00  4.23           C  
ATOM   3824  C   TYR A 473       6.508  15.135  26.944  1.00  4.21           C  
ATOM   3825  O   TYR A 473       6.124  15.409  25.807  1.00  4.81           O  
ATOM   3826  CB  TYR A 473       6.400  13.152  28.612  1.00  3.84           C  
ATOM   3827  CG  TYR A 473       4.890  13.040  28.730  1.00  4.17           C  
ATOM   3828  CD1 TYR A 473       4.235  11.900  28.221  1.00  3.72           C  
ATOM   3829  CD2 TYR A 473       4.135  14.054  29.357  1.00  4.10           C  
ATOM   3830  CE1 TYR A 473       2.839  11.773  28.340  1.00  4.22           C  
ATOM   3831  CE2 TYR A 473       2.735  13.931  29.457  1.00  4.14           C  
ATOM   3832  CZ  TYR A 473       2.085  12.791  28.951  1.00  4.77           C  
ATOM   3833  OH  TYR A 473       0.727  12.681  29.037  1.00  4.50           O  
ATOM   3834  N   GLY A 474       6.644  16.035  27.936  1.00  4.45           N  
ATOM   3835  CA  GLY A 474       6.452  17.479  27.793  1.00  4.28           C  
ATOM   3836  C   GLY A 474       4.980  17.862  27.659  1.00  3.97           C  
ATOM   3837  O   GLY A 474       4.574  18.355  26.607  1.00  4.63           O  
ATOM   3838  N   GLY A 475       4.184  17.643  28.714  1.00  4.16           N  
ATOM   3839  CA  GLY A 475       2.791  18.076  28.737  1.00  4.01           C  
ATOM   3840  C   GLY A 475       2.140  17.694  30.066  1.00  4.05           C  
ATOM   3841  O   GLY A 475       2.699  16.954  30.878  1.00  4.81           O  
ATOM   3842  N   PHE A 476       0.917  18.215  30.247  1.00  4.07           N  
ATOM   3843  CA  PHE A 476      -0.102  17.820  31.221  1.00  4.25           C  
ATOM   3844  C   PHE A 476       0.258  18.028  32.703  1.00  4.82           C  
ATOM   3845  O   PHE A 476      -0.420  17.467  33.563  1.00  5.63           O  
ATOM   3846  CB  PHE A 476      -0.625  16.399  30.880  1.00  4.00           C  
ATOM   3847  CG  PHE A 476      -1.327  16.353  29.534  1.00  4.06           C  
ATOM   3848  CD1 PHE A 476      -0.596  16.159  28.341  1.00  3.75           C  
ATOM   3849  CD2 PHE A 476      -2.673  16.755  29.448  1.00  4.39           C  
ATOM   3850  CE1 PHE A 476      -1.212  16.354  27.114  1.00  3.98           C  
ATOM   3851  CE2 PHE A 476      -3.278  16.924  28.212  1.00  4.59           C  
ATOM   3852  CZ  PHE A 476      -2.546  16.734  27.048  1.00  4.82           C  
ATOM   3853  N   ASN A 477       1.304  18.832  32.980  1.00  5.10           N  
ATOM   3854  CA  ASN A 477       1.875  19.077  34.313  1.00  5.97           C  
ATOM   3855  C   ASN A 477       2.509  17.802  34.929  1.00  6.22           C  
ATOM   3856  O   ASN A 477       2.637  17.720  36.150  1.00  7.53           O  
ATOM   3857  CB  ASN A 477       0.824  19.759  35.242  1.00  6.32           C  
ATOM   3858  CG  ASN A 477       1.395  20.643  36.360  1.00 11.15           C  
ATOM   3859  OD1 ASN A 477       1.092  20.435  37.533  1.00 12.12           O  
ATOM   3860  ND2 ASN A 477       2.198  21.651  36.013  1.00 15.56           N  
ATOM   3861  N   ILE A 478       2.904  16.837  34.076  1.00  5.70           N  
ATOM   3862  CA  ILE A 478       3.485  15.554  34.474  1.00  6.36           C  
ATOM   3863  C   ILE A 478       5.020  15.658  34.469  1.00  6.83           C  
ATOM   3864  O   ILE A 478       5.614  15.925  33.423  1.00  6.54           O  
ATOM   3865  CB  ILE A 478       3.035  14.393  33.528  1.00  6.79           C  
ATOM   3866  CG1 ILE A 478       1.501  14.196  33.618  1.00  6.46           C  
ATOM   3867  CG2 ILE A 478       3.760  13.050  33.800  1.00  8.70           C  
ATOM   3868  CD1 ILE A 478       0.913  13.184  32.623  1.00  7.67           C  
ATOM   3869  N   SER A 479       5.620  15.427  35.647  1.00  7.24           N  
ATOM   3870  CA  SER A 479       7.067  15.383  35.858  1.00  7.14           C  
ATOM   3871  C   SER A 479       7.606  13.986  35.508  1.00  7.80           C  
ATOM   3872  O   SER A 479       7.033  12.995  35.965  1.00  8.47           O  
ATOM   3873  CB  SER A 479       7.360  15.703  37.336  1.00  7.87           C  
ATOM   3874  OG  SER A 479       7.011  17.035  37.641  1.00  7.09           O  
ATOM   3875  N   ILE A 480       8.702  13.926  34.732  1.00  7.11           N  
ATOM   3876  CA  ILE A 480       9.319  12.667  34.297  1.00  7.48           C  
ATOM   3877  C   ILE A 480      10.576  12.400  35.155  1.00  7.56           C  
ATOM   3878  O   ILE A 480      11.702  12.703  34.758  1.00  7.37           O  
ATOM   3879  CB  ILE A 480       9.665  12.682  32.777  1.00  7.89           C  
ATOM   3880  CG1 ILE A 480       8.488  13.154  31.886  1.00  9.18           C  
ATOM   3881  CG2 ILE A 480      10.182  11.317  32.278  1.00  8.66           C  
ATOM   3882  CD1 ILE A 480       7.229  12.269  31.927  1.00 11.14           C  
ATOM   3883  N   THR A 481      10.326  11.870  36.360  1.00  7.80           N  
ATOM   3884  CA  THR A 481      11.302  11.677  37.435  1.00  8.08           C  
ATOM   3885  C   THR A 481      11.920  10.247  37.402  1.00  7.62           C  
ATOM   3886  O   THR A 481      11.339   9.372  36.756  1.00  8.49           O  
ATOM   3887  CB  THR A 481      10.583  11.933  38.789  1.00  8.31           C  
ATOM   3888  OG1 THR A 481       9.583  10.964  39.045  1.00  9.27           O  
ATOM   3889  CG2 THR A 481       9.921  13.315  38.887  1.00  9.96           C  
ATOM   3890  N   PRO A 482      13.095  10.024  38.054  1.00  8.19           N  
ATOM   3891  CA  PRO A 482      13.841   8.745  37.959  1.00  8.19           C  
ATOM   3892  C   PRO A 482      13.135   7.509  38.546  1.00  9.13           C  
ATOM   3893  O   PRO A 482      12.935   7.436  39.759  1.00  9.47           O  
ATOM   3894  CB  PRO A 482      15.168   9.015  38.692  1.00  8.28           C  
ATOM   3895  CG  PRO A 482      15.317  10.522  38.708  1.00  7.93           C  
ATOM   3896  CD  PRO A 482      13.879  11.010  38.804  1.00  8.17           C  
ATOM   3897  N   ASN A 483      12.808   6.552  37.667  1.00  9.37           N  
ATOM   3898  CA  ASN A 483      12.215   5.255  38.004  1.00 10.07           C  
ATOM   3899  C   ASN A 483      13.155   4.135  37.544  1.00 10.42           C  
ATOM   3900  O   ASN A 483      13.872   4.298  36.555  1.00 11.00           O  
ATOM   3901  CB  ASN A 483      10.847   5.143  37.292  1.00 11.36           C  
ATOM   3902  CG  ASN A 483       9.729   5.891  38.022  1.00  0.00           C  
ATOM   3903  OD1 ASN A 483       9.008   5.293  38.814  1.00  0.00           O  
ATOM   3904  ND2 ASN A 483       9.567   7.189  37.760  1.00  0.00           N  
ATOM   3905  N   TYR A 484      13.099   2.998  38.258  1.00 10.02           N  
ATOM   3906  CA  TYR A 484      13.827   1.783  37.899  1.00 10.02           C  
ATOM   3907  C   TYR A 484      13.151   1.082  36.714  1.00  9.76           C  
ATOM   3908  O   TYR A 484      11.957   0.785  36.786  1.00 10.95           O  
ATOM   3909  CB  TYR A 484      13.907   0.833  39.111  1.00 10.52           C  
ATOM   3910  CG  TYR A 484      14.832  -0.355  38.904  1.00 11.39           C  
ATOM   3911  CD1 TYR A 484      16.227  -0.157  38.870  1.00 11.79           C  
ATOM   3912  CD2 TYR A 484      14.309  -1.656  38.757  1.00 12.75           C  
ATOM   3913  CE1 TYR A 484      17.095  -1.252  38.707  1.00 12.87           C  
ATOM   3914  CE2 TYR A 484      15.178  -2.751  38.588  1.00 12.84           C  
ATOM   3915  CZ  TYR A 484      16.572  -2.549  38.558  1.00 12.72           C  
ATOM   3916  OH  TYR A 484      17.416  -3.606  38.382  1.00 15.13           O  
ATOM   3917  N   SER A 485      13.939   0.809  35.667  1.00  9.05           N  
ATOM   3918  CA  SER A 485      13.486   0.117  34.472  1.00  8.94           C  
ATOM   3919  C   SER A 485      14.570  -0.865  34.023  1.00  8.77           C  
ATOM   3920  O   SER A 485      15.589  -0.447  33.473  1.00  8.90           O  
ATOM   3921  CB  SER A 485      13.092   1.143  33.393  1.00  9.33           C  
ATOM   3922  OG  SER A 485      12.588   0.482  32.251  1.00 10.19           O  
ATOM   3923  N   VAL A 486      14.299  -2.161  34.251  1.00  8.42           N  
ATOM   3924  CA  VAL A 486      15.113  -3.298  33.812  1.00  9.00           C  
ATOM   3925  C   VAL A 486      15.348  -3.313  32.286  1.00  8.26           C  
ATOM   3926  O   VAL A 486      16.462  -3.606  31.857  1.00  7.04           O  
ATOM   3927  CB  VAL A 486      14.445  -4.640  34.240  1.00  9.57           C  
ATOM   3928  CG1 VAL A 486      15.033  -5.909  33.593  1.00 13.43           C  
ATOM   3929  CG2 VAL A 486      14.453  -4.801  35.770  1.00 12.21           C  
ATOM   3930  N   SER A 487      14.307  -2.957  31.512  1.00  7.80           N  
ATOM   3931  CA  SER A 487      14.319  -2.876  30.051  1.00  7.67           C  
ATOM   3932  C   SER A 487      15.341  -1.862  29.487  1.00  7.42           C  
ATOM   3933  O   SER A 487      16.007  -2.162  28.496  1.00  7.90           O  
ATOM   3934  CB  SER A 487      12.870  -2.635  29.561  1.00  8.16           C  
ATOM   3935  OG  SER A 487      12.408  -1.316  29.776  1.00  9.05           O  
ATOM   3936  N   ARG A 488      15.481  -0.704  30.152  1.00  7.45           N  
ATOM   3937  CA  ARG A 488      16.441   0.342  29.796  1.00  8.03           C  
ATOM   3938  C   ARG A 488      17.875  -0.017  30.232  1.00  7.58           C  
ATOM   3939  O   ARG A 488      18.807   0.284  29.488  1.00  7.43           O  
ATOM   3940  CB  ARG A 488      15.959   1.686  30.391  1.00  8.56           C  
ATOM   3941  CG  ARG A 488      14.987   2.478  29.491  1.00 10.19           C  
ATOM   3942  CD  ARG A 488      13.718   1.712  29.092  1.00 12.87           C  
ATOM   3943  NE  ARG A 488      12.724   2.580  28.450  1.00 14.14           N  
ATOM   3944  CZ  ARG A 488      11.594   2.161  27.854  1.00 13.51           C  
ATOM   3945  NH1 ARG A 488      10.766   3.064  27.315  1.00 16.44           N  
ATOM   3946  NH2 ARG A 488      11.275   0.859  27.794  1.00 15.96           N1+
ATOM   3947  N   LEU A 489      18.039  -0.678  31.392  1.00  6.96           N  
ATOM   3948  CA  LEU A 489      19.345  -1.112  31.905  1.00  7.22           C  
ATOM   3949  C   LEU A 489      19.965  -2.277  31.108  1.00  7.04           C  
ATOM   3950  O   LEU A 489      21.193  -2.361  31.055  1.00  7.93           O  
ATOM   3951  CB  LEU A 489      19.229  -1.460  33.404  1.00  7.65           C  
ATOM   3952  CG  LEU A 489      18.933  -0.248  34.317  1.00  9.00           C  
ATOM   3953  CD1 LEU A 489      18.551  -0.707  35.739  1.00 11.12           C  
ATOM   3954  CD2 LEU A 489      20.070   0.797  34.319  1.00 12.12           C  
ATOM   3955  N   ILE A 490      19.125  -3.112  30.464  1.00  6.90           N  
ATOM   3956  CA  ILE A 490      19.546  -4.138  29.502  1.00  6.54           C  
ATOM   3957  C   ILE A 490      20.086  -3.525  28.196  1.00  6.77           C  
ATOM   3958  O   ILE A 490      21.027  -4.078  27.635  1.00  6.59           O  
ATOM   3959  CB  ILE A 490      18.400  -5.151  29.181  1.00  6.20           C  
ATOM   3960  CG1 ILE A 490      18.133  -6.047  30.408  1.00  6.74           C  
ATOM   3961  CG2 ILE A 490      18.625  -6.055  27.941  1.00  7.08           C  
ATOM   3962  CD1 ILE A 490      16.770  -6.748  30.381  1.00  7.45           C  
ATOM   3963  N   PHE A 491      19.530  -2.381  27.760  1.00  6.00           N  
ATOM   3964  CA  PHE A 491      20.041  -1.624  26.615  1.00  6.08           C  
ATOM   3965  C   PHE A 491      21.440  -1.018  26.842  1.00  6.56           C  
ATOM   3966  O   PHE A 491      22.229  -0.979  25.901  1.00  6.59           O  
ATOM   3967  CB  PHE A 491      18.981  -0.612  26.133  1.00  5.91           C  
ATOM   3968  CG  PHE A 491      19.425   0.402  25.089  1.00  5.77           C  
ATOM   3969  CD1 PHE A 491      19.610   0.006  23.748  1.00  7.36           C  
ATOM   3970  CD2 PHE A 491      19.780   1.713  25.471  1.00  5.43           C  
ATOM   3971  CE1 PHE A 491      20.062   0.922  22.808  1.00  6.83           C  
ATOM   3972  CE2 PHE A 491      20.225   2.616  24.515  1.00  6.74           C  
ATOM   3973  CZ  PHE A 491      20.355   2.226  23.188  1.00  6.57           C  
ATOM   3974  N   VAL A 492      21.750  -0.604  28.083  1.00  6.16           N  
ATOM   3975  CA  VAL A 492      23.080  -0.113  28.451  1.00  7.00           C  
ATOM   3976  C   VAL A 492      24.116  -1.252  28.537  1.00  6.79           C  
ATOM   3977  O   VAL A 492      25.201  -1.120  27.971  1.00  7.31           O  
ATOM   3978  CB  VAL A 492      23.066   0.667  29.795  1.00  7.16           C  
ATOM   3979  CG1 VAL A 492      24.462   1.082  30.317  1.00  7.20           C  
ATOM   3980  CG2 VAL A 492      22.177   1.914  29.703  1.00  7.64           C  
ATOM   3981  N   ARG A 493      23.757  -2.338  29.240  1.00  7.28           N  
ATOM   3982  CA  ARG A 493      24.637  -3.471  29.522  1.00  7.82           C  
ATOM   3983  C   ARG A 493      24.870  -4.389  28.310  1.00  7.93           C  
ATOM   3984  O   ARG A 493      26.020  -4.742  28.048  1.00  8.20           O  
ATOM   3985  CB  ARG A 493      24.083  -4.224  30.754  1.00  8.32           C  
ATOM   3986  CG  ARG A 493      24.731  -5.582  31.080  1.00  9.50           C  
ATOM   3987  CD  ARG A 493      26.223  -5.515  31.435  1.00 13.18           C  
ATOM   3988  NE  ARG A 493      26.789  -6.862  31.564  1.00 14.76           N  
ATOM   3989  CZ  ARG A 493      27.136  -7.676  30.551  1.00 16.24           C  
ATOM   3990  NH1 ARG A 493      27.055  -7.295  29.269  1.00 14.94           N  
ATOM   3991  NH2 ARG A 493      27.568  -8.912  30.825  1.00 17.44           N1+
ATOM   3992  N   HIS A 494      23.783  -4.784  27.631  1.00  7.62           N  
ATOM   3993  CA  HIS A 494      23.789  -5.818  26.595  1.00  7.33           C  
ATOM   3994  C   HIS A 494      23.662  -5.282  25.161  1.00  7.08           C  
ATOM   3995  O   HIS A 494      23.701  -6.091  24.238  1.00  7.55           O  
ATOM   3996  CB  HIS A 494      22.699  -6.865  26.891  1.00  7.41           C  
ATOM   3997  CG  HIS A 494      22.881  -7.626  28.179  1.00  9.46           C  
ATOM   3998  ND1 HIS A 494      23.880  -8.569  28.346  1.00 11.52           N  
ATOM   3999  CD2 HIS A 494      22.192  -7.603  29.371  1.00 11.48           C  
ATOM   4000  CE1 HIS A 494      23.763  -9.060  29.580  1.00 11.78           C  
ATOM   4001  NE2 HIS A 494      22.761  -8.517  30.262  1.00 11.89           N  
ATOM   4002  N   MET A 495      23.535  -3.958  24.978  1.00  6.51           N  
ATOM   4003  CA  MET A 495      23.550  -3.308  23.661  1.00  6.95           C  
ATOM   4004  C   MET A 495      24.517  -2.105  23.623  1.00  7.07           C  
ATOM   4005  O   MET A 495      24.558  -1.411  22.607  1.00  8.24           O  
ATOM   4006  CB  MET A 495      22.109  -2.955  23.215  1.00  7.31           C  
ATOM   4007  CG  MET A 495      21.215  -4.170  22.909  1.00  7.87           C  
ATOM   4008  SD  MET A 495      19.487  -3.779  22.508  1.00  9.11           S  
ATOM   4009  CE  MET A 495      19.700  -2.805  20.994  1.00  9.72           C  
ATOM   4010  N   GLY A 496      25.306  -1.893  24.698  1.00  7.14           N  
ATOM   4011  CA  GLY A 496      26.354  -0.867  24.791  1.00  7.16           C  
ATOM   4012  C   GLY A 496      25.800   0.567  24.824  1.00  7.67           C  
ATOM   4013  O   GLY A 496      26.514   1.501  24.459  1.00  8.68           O  
ATOM   4014  N   GLY A 497      24.523   0.729  25.199  1.00  7.23           N  
ATOM   4015  CA  GLY A 497      23.754   1.946  25.000  1.00  7.30           C  
ATOM   4016  C   GLY A 497      23.959   3.001  26.091  1.00  7.10           C  
ATOM   4017  O   GLY A 497      24.627   2.777  27.101  1.00  7.23           O  
ATOM   4018  N   ILE A 498      23.338   4.165  25.852  1.00  7.02           N  
ATOM   4019  CA  ILE A 498      23.269   5.303  26.763  1.00  7.53           C  
ATOM   4020  C   ILE A 498      21.801   5.746  26.850  1.00  6.68           C  
ATOM   4021  O   ILE A 498      21.150   5.936  25.826  1.00  6.61           O  
ATOM   4022  CB  ILE A 498      24.142   6.500  26.271  1.00  8.36           C  
ATOM   4023  CG1 ILE A 498      25.634   6.085  26.240  1.00  0.00           C  
ATOM   4024  CG2 ILE A 498      23.926   7.797  27.096  1.00  0.00           C  
ATOM   4025  CD1 ILE A 498      26.606   7.198  25.838  1.00  0.00           C  
ATOM   4026  N   LEU A 499      21.314   5.923  28.080  1.00  6.01           N  
ATOM   4027  CA  LEU A 499      19.964   6.393  28.370  1.00  5.81           C  
ATOM   4028  C   LEU A 499      19.989   7.904  28.588  1.00  5.51           C  
ATOM   4029  O   LEU A 499      20.984   8.432  29.084  1.00  5.56           O  
ATOM   4030  CB  LEU A 499      19.470   5.706  29.655  1.00  5.98           C  
ATOM   4031  CG  LEU A 499      19.417   4.175  29.556  1.00  5.97           C  
ATOM   4032  CD1 LEU A 499      19.255   3.556  30.952  1.00  7.37           C  
ATOM   4033  CD2 LEU A 499      18.345   3.712  28.555  1.00  6.43           C  
ATOM   4034  N   ALA A 500      18.862   8.552  28.275  1.00  5.01           N  
ATOM   4035  CA  ALA A 500      18.631   9.954  28.584  1.00  5.11           C  
ATOM   4036  C   ALA A 500      17.135  10.219  28.773  1.00  5.09           C  
ATOM   4037  O   ALA A 500      16.310   9.561  28.141  1.00  4.47           O  
ATOM   4038  CB  ALA A 500      19.264  10.846  27.504  1.00  5.55           C  
ATOM   4039  N   VAL A 501      16.824  11.178  29.656  1.00  4.96           N  
ATOM   4040  CA  VAL A 501      15.472  11.635  29.962  1.00  5.17           C  
ATOM   4041  C   VAL A 501      15.510  13.169  29.955  1.00  5.17           C  
ATOM   4042  O   VAL A 501      16.008  13.762  30.911  1.00  5.15           O  
ATOM   4043  CB  VAL A 501      14.984  11.128  31.355  1.00  5.62           C  
ATOM   4044  CG1 VAL A 501      13.680  11.784  31.855  1.00  6.78           C  
ATOM   4045  CG2 VAL A 501      14.823   9.597  31.382  1.00  7.22           C  
ATOM   4046  N   ALA A 502      15.008  13.775  28.867  1.00  4.71           N  
ATOM   4047  CA  ALA A 502      14.907  15.223  28.707  1.00  4.15           C  
ATOM   4048  C   ALA A 502      13.629  15.738  29.381  1.00  4.58           C  
ATOM   4049  O   ALA A 502      12.530  15.341  28.989  1.00  4.70           O  
ATOM   4050  CB  ALA A 502      14.931  15.571  27.213  1.00  4.41           C  
ATOM   4051  N   ASN A 503      13.809  16.617  30.380  1.00  4.39           N  
ATOM   4052  CA  ASN A 503      12.744  17.202  31.202  1.00  4.69           C  
ATOM   4053  C   ASN A 503      12.282  18.540  30.617  1.00  4.39           C  
ATOM   4054  O   ASN A 503      12.300  19.569  31.291  1.00  4.67           O  
ATOM   4055  CB  ASN A 503      13.239  17.326  32.655  1.00  5.27           C  
ATOM   4056  CG  ASN A 503      13.472  15.955  33.283  1.00  5.79           C  
ATOM   4057  OD1 ASN A 503      14.607  15.556  33.531  1.00  6.75           O  
ATOM   4058  ND2 ASN A 503      12.378  15.235  33.531  1.00  5.30           N  
ATOM   4059  N   ILE A 504      11.862  18.463  29.350  1.00  4.74           N  
ATOM   4060  CA  ILE A 504      11.327  19.532  28.518  1.00  4.33           C  
ATOM   4061  C   ILE A 504      10.056  20.185  29.100  1.00  4.21           C  
ATOM   4062  O   ILE A 504       9.365  19.580  29.924  1.00  4.32           O  
ATOM   4063  CB  ILE A 504      11.018  18.952  27.110  1.00  3.99           C  
ATOM   4064  CG1 ILE A 504       9.931  17.851  27.106  1.00  4.51           C  
ATOM   4065  CG2 ILE A 504      12.308  18.428  26.446  1.00  5.34           C  
ATOM   4066  CD1 ILE A 504       9.450  17.483  25.703  1.00  4.25           C  
ATOM   4067  N   ARG A 505       9.769  21.414  28.641  1.00  4.40           N  
ATOM   4068  CA  ARG A 505       8.584  22.183  29.025  1.00  4.86           C  
ATOM   4069  C   ARG A 505       7.269  21.510  28.599  1.00  4.74           C  
ATOM   4070  O   ARG A 505       7.253  20.666  27.703  1.00  5.20           O  
ATOM   4071  CB  ARG A 505       8.704  23.614  28.472  1.00  5.10           C  
ATOM   4072  CG  ARG A 505       9.775  24.430  29.216  1.00  4.98           C  
ATOM   4073  CD  ARG A 505      10.030  25.812  28.611  1.00  6.16           C  
ATOM   4074  NE  ARG A 505      10.785  25.723  27.356  1.00  5.66           N  
ATOM   4075  CZ  ARG A 505      11.134  26.769  26.591  1.00  5.71           C  
ATOM   4076  NH1 ARG A 505      10.785  28.022  26.909  1.00  7.15           N  
ATOM   4077  NH2 ARG A 505      11.857  26.561  25.489  1.00  6.96           N1+
ATOM   4078  N   GLY A 506       6.197  21.896  29.301  1.00  4.44           N  
ATOM   4079  CA  GLY A 506       4.883  21.268  29.249  1.00  4.23           C  
ATOM   4080  C   GLY A 506       4.693  20.397  30.502  1.00  4.49           C  
ATOM   4081  O   GLY A 506       3.568  20.279  30.982  1.00  4.66           O  
ATOM   4082  N   GLY A 507       5.774  19.826  31.062  1.00  4.35           N  
ATOM   4083  CA  GLY A 507       5.740  19.017  32.280  1.00  4.70           C  
ATOM   4084  C   GLY A 507       5.592  19.890  33.539  1.00  5.29           C  
ATOM   4085  O   GLY A 507       5.405  21.106  33.466  1.00  5.60           O  
ATOM   4086  N   GLY A 508       5.652  19.237  34.707  1.00  5.76           N  
ATOM   4087  CA  GLY A 508       5.430  19.865  36.009  1.00  5.54           C  
ATOM   4088  C   GLY A 508       6.736  20.152  36.761  1.00  5.70           C  
ATOM   4089  O   GLY A 508       6.651  20.538  37.927  1.00  6.01           O  
ATOM   4090  N   GLU A 509       7.917  19.935  36.145  1.00  5.41           N  
ATOM   4091  CA  GLU A 509       9.230  19.953  36.804  1.00  6.11           C  
ATOM   4092  C   GLU A 509       9.598  21.248  37.552  1.00  6.16           C  
ATOM   4093  O   GLU A 509      10.298  21.161  38.561  1.00  7.70           O  
ATOM   4094  CB  GLU A 509      10.362  19.561  35.828  1.00  5.70           C  
ATOM   4095  CG  GLU A 509      10.354  18.082  35.370  1.00  5.79           C  
ATOM   4096  CD  GLU A 509       9.554  17.766  34.103  1.00  6.18           C  
ATOM   4097  OE1 GLU A 509       8.822  18.657  33.623  1.00  5.98           O  
ATOM   4098  OE2 GLU A 509       9.700  16.615  33.631  1.00  5.04           O1-
ATOM   4099  N   TYR A 510       9.100  22.401  37.075  1.00  6.48           N  
ATOM   4100  CA  TYR A 510       9.235  23.701  37.738  1.00  6.18           C  
ATOM   4101  C   TYR A 510       7.876  24.417  37.787  1.00  5.85           C  
ATOM   4102  O   TYR A 510       7.787  25.606  37.481  1.00  6.35           O  
ATOM   4103  CB  TYR A 510      10.367  24.533  37.095  1.00  6.74           C  
ATOM   4104  CG  TYR A 510      11.742  23.905  37.222  1.00  6.47           C  
ATOM   4105  CD1 TYR A 510      12.353  23.795  38.489  1.00  6.41           C  
ATOM   4106  CD2 TYR A 510      12.404  23.406  36.083  1.00  6.62           C  
ATOM   4107  CE1 TYR A 510      13.617  23.188  38.616  1.00  6.54           C  
ATOM   4108  CE2 TYR A 510      13.675  22.815  36.209  1.00  7.63           C  
ATOM   4109  CZ  TYR A 510      14.283  22.703  37.475  1.00  6.93           C  
ATOM   4110  OH  TYR A 510      15.517  22.133  37.597  1.00  8.56           O  
ATOM   4111  N   GLY A 511       6.844  23.665  38.201  1.00  5.37           N  
ATOM   4112  CA  GLY A 511       5.515  24.173  38.511  1.00  5.84           C  
ATOM   4113  C   GLY A 511       4.703  24.453  37.244  1.00  5.91           C  
ATOM   4114  O   GLY A 511       4.974  23.918  36.167  1.00  6.06           O  
ATOM   4115  N   GLU A 512       3.668  25.287  37.414  1.00  7.13           N  
ATOM   4116  CA  GLU A 512       2.719  25.668  36.372  1.00  7.34           C  
ATOM   4117  C   GLU A 512       3.301  26.625  35.312  1.00  7.13           C  
ATOM   4118  O   GLU A 512       2.783  26.635  34.198  1.00  6.81           O  
ATOM   4119  CB  GLU A 512       1.428  26.190  37.048  1.00  8.61           C  
ATOM   4120  CG  GLU A 512       0.257  26.581  36.116  1.00  9.47           C  
ATOM   4121  CD  GLU A 512      -0.249  25.454  35.207  1.00 13.22           C  
ATOM   4122  OE1 GLU A 512       0.019  24.272  35.513  1.00 12.12           O  
ATOM   4123  OE2 GLU A 512      -0.900  25.789  34.196  1.00 16.60           O1-
ATOM   4124  N   THR A 513       4.387  27.358  35.626  1.00  6.95           N  
ATOM   4125  CA  THR A 513       5.144  28.147  34.642  1.00  7.56           C  
ATOM   4126  C   THR A 513       5.899  27.259  33.628  1.00  6.37           C  
ATOM   4127  O   THR A 513       6.036  27.668  32.475  1.00  7.42           O  
ATOM   4128  CB  THR A 513       6.183  29.090  35.309  1.00  8.71           C  
ATOM   4129  OG1 THR A 513       7.197  28.378  35.994  1.00 13.00           O  
ATOM   4130  CG2 THR A 513       5.561  30.121  36.258  1.00 10.31           C  
ATOM   4131  N   TRP A 514       6.327  26.055  34.055  1.00  5.54           N  
ATOM   4132  CA  TRP A 514       6.971  25.060  33.198  1.00  5.07           C  
ATOM   4133  C   TRP A 514       5.958  24.399  32.248  1.00  5.25           C  
ATOM   4134  O   TRP A 514       6.299  24.165  31.090  1.00  4.71           O  
ATOM   4135  CB  TRP A 514       7.704  24.030  34.077  1.00  5.33           C  
ATOM   4136  CG  TRP A 514       8.814  23.275  33.410  1.00  4.74           C  
ATOM   4137  CD1 TRP A 514       8.808  21.971  33.054  1.00  5.25           C  
ATOM   4138  CD2 TRP A 514      10.106  23.798  32.980  1.00  4.27           C  
ATOM   4139  NE1 TRP A 514      10.011  21.646  32.463  1.00  4.61           N  
ATOM   4140  CE2 TRP A 514      10.853  22.736  32.387  1.00  4.94           C  
ATOM   4141  CE3 TRP A 514      10.725  25.069  33.037  1.00  5.42           C  
ATOM   4142  CZ2 TRP A 514      12.152  22.925  31.884  1.00  5.63           C  
ATOM   4143  CZ3 TRP A 514      12.027  25.270  32.537  1.00  5.15           C  
ATOM   4144  CH2 TRP A 514      12.740  24.200  31.967  1.00  5.03           C  
ATOM   4145  N   HIS A 515       4.724  24.172  32.740  1.00  5.64           N  
ATOM   4146  CA  HIS A 515       3.582  23.698  31.956  1.00  5.70           C  
ATOM   4147  C   HIS A 515       3.096  24.736  30.933  1.00  6.23           C  
ATOM   4148  O   HIS A 515       2.921  24.374  29.773  1.00  6.01           O  
ATOM   4149  CB  HIS A 515       2.470  23.182  32.893  1.00  6.22           C  
ATOM   4150  CG  HIS A 515       1.149  22.792  32.259  1.00  6.01           C  
ATOM   4151  ND1 HIS A 515      -0.053  23.052  32.897  1.00  8.65           N1+
ATOM   4152  CD2 HIS A 515       0.849  21.958  31.195  1.00  4.75           C  
ATOM   4153  CE1 HIS A 515      -1.019  22.487  32.179  1.00  9.20           C  
ATOM   4154  NE2 HIS A 515      -0.528  21.816  31.143  1.00  5.60           N  
ATOM   4155  N   LYS A 516       2.942  26.002  31.358  1.00  6.18           N  
ATOM   4156  CA  LYS A 516       2.551  27.139  30.514  1.00  7.88           C  
ATOM   4157  C   LYS A 516       3.544  27.480  29.383  1.00  6.86           C  
ATOM   4158  O   LYS A 516       3.123  28.040  28.370  1.00  7.60           O  
ATOM   4159  CB  LYS A 516       2.236  28.357  31.400  1.00  8.93           C  
ATOM   4160  CG  LYS A 516       0.855  28.243  32.069  1.00 11.11           C  
ATOM   4161  CD  LYS A 516       0.583  29.355  33.088  1.00 12.98           C  
ATOM   4162  CE  LYS A 516      -0.864  29.331  33.602  1.00 17.04           C  
ATOM   4163  NZ  LYS A 516      -1.074  30.318  34.674  1.00 21.06           N1+
ATOM   4164  N   GLY A 517       4.822  27.104  29.555  1.00  6.44           N  
ATOM   4165  CA  GLY A 517       5.883  27.288  28.567  1.00  6.56           C  
ATOM   4166  C   GLY A 517       5.920  26.176  27.503  1.00  6.83           C  
ATOM   4167  O   GLY A 517       6.803  26.224  26.650  1.00  7.23           O  
ATOM   4168  N   GLY A 518       5.015  25.182  27.553  1.00  6.18           N  
ATOM   4169  CA  GLY A 518       4.984  24.047  26.631  1.00  6.38           C  
ATOM   4170  C   GLY A 518       3.544  23.670  26.265  1.00  6.53           C  
ATOM   4171  O   GLY A 518       3.271  22.487  26.060  1.00  6.94           O  
ATOM   4172  N   ILE A 519       2.622  24.644  26.198  1.00  6.10           N  
ATOM   4173  CA  ILE A 519       1.224  24.436  25.808  1.00  6.27           C  
ATOM   4174  C   ILE A 519       0.709  25.605  24.956  1.00  5.90           C  
ATOM   4175  O   ILE A 519       1.260  26.705  25.019  1.00  5.60           O  
ATOM   4176  CB  ILE A 519       0.276  24.286  27.037  1.00  6.51           C  
ATOM   4177  CG1 ILE A 519       0.265  25.511  27.979  1.00  7.57           C  
ATOM   4178  CG2 ILE A 519       0.538  22.963  27.776  1.00  7.66           C  
ATOM   4179  CD1 ILE A 519      -0.679  25.379  29.183  1.00  7.90           C  
ATOM   4180  N   LEU A 520      -0.379  25.334  24.214  1.00  5.63           N  
ATOM   4181  CA  LEU A 520      -1.160  26.281  23.416  1.00  5.59           C  
ATOM   4182  C   LEU A 520      -0.302  26.851  22.268  1.00  5.39           C  
ATOM   4183  O   LEU A 520       0.143  26.070  21.425  1.00  5.38           O  
ATOM   4184  CB  LEU A 520      -1.829  27.342  24.339  1.00  6.39           C  
ATOM   4185  CG  LEU A 520      -2.725  26.768  25.466  1.00  7.16           C  
ATOM   4186  CD1 LEU A 520      -3.207  27.886  26.415  1.00  9.73           C  
ATOM   4187  CD2 LEU A 520      -3.890  25.901  24.940  1.00  8.25           C  
ATOM   4188  N   ALA A 521      -0.065  28.175  22.255  1.00  5.88           N  
ATOM   4189  CA  ALA A 521       0.845  28.849  21.322  1.00  6.13           C  
ATOM   4190  C   ALA A 521       2.324  28.463  21.517  1.00  6.12           C  
ATOM   4191  O   ALA A 521       3.077  28.466  20.545  1.00  7.20           O  
ATOM   4192  CB  ALA A 521       0.679  30.368  21.477  1.00  6.88           C  
ATOM   4193  N   ASN A 522       2.697  28.125  22.764  1.00  5.79           N  
ATOM   4194  CA  ASN A 522       4.049  27.742  23.180  1.00  5.92           C  
ATOM   4195  C   ASN A 522       4.289  26.223  23.101  1.00  4.98           C  
ATOM   4196  O   ASN A 522       5.332  25.778  23.575  1.00  5.14           O  
ATOM   4197  CB  ASN A 522       4.316  28.251  24.620  1.00  6.00           C  
ATOM   4198  CG  ASN A 522       4.219  29.770  24.774  1.00  8.17           C  
ATOM   4199  OD1 ASN A 522       4.668  30.522  23.912  1.00 10.34           O  
ATOM   4200  ND2 ASN A 522       3.649  30.227  25.891  1.00 11.81           N  
ATOM   4201  N   LYS A 523       3.364  25.443  22.507  1.00  4.76           N  
ATOM   4202  CA  LYS A 523       3.505  23.990  22.353  1.00  4.27           C  
ATOM   4203  C   LYS A 523       4.677  23.567  21.439  1.00  4.30           C  
ATOM   4204  O   LYS A 523       5.192  22.462  21.609  1.00  4.67           O  
ATOM   4205  CB  LYS A 523       2.150  23.376  21.928  1.00  4.50           C  
ATOM   4206  CG  LYS A 523       2.124  21.840  21.777  1.00  4.98           C  
ATOM   4207  CD  LYS A 523       2.497  21.069  23.053  1.00  5.75           C  
ATOM   4208  CE  LYS A 523       2.729  19.578  22.794  1.00  6.04           C  
ATOM   4209  NZ  LYS A 523       3.031  18.869  24.047  1.00  5.71           N1+
ATOM   4210  N   GLN A 524       5.116  24.466  20.536  1.00  4.68           N  
ATOM   4211  CA  GLN A 524       6.302  24.289  19.695  1.00  4.88           C  
ATOM   4212  C   GLN A 524       7.617  24.174  20.496  1.00  5.38           C  
ATOM   4213  O   GLN A 524       8.521  23.470  20.046  1.00  5.59           O  
ATOM   4214  CB  GLN A 524       6.352  25.399  18.618  1.00  5.07           C  
ATOM   4215  CG  GLN A 524       7.536  25.339  17.621  1.00  5.38           C  
ATOM   4216  CD  GLN A 524       7.627  24.022  16.838  1.00  5.81           C  
ATOM   4217  OE1 GLN A 524       6.628  23.538  16.309  1.00  6.40           O  
ATOM   4218  NE2 GLN A 524       8.825  23.440  16.748  1.00  5.93           N  
ATOM   4219  N   ASN A 525       7.678  24.815  21.681  1.00  5.39           N  
ATOM   4220  CA  ASN A 525       8.820  24.766  22.602  1.00  5.49           C  
ATOM   4221  C   ASN A 525       9.141  23.346  23.091  1.00  5.37           C  
ATOM   4222  O   ASN A 525      10.315  23.075  23.303  1.00  5.66           O  
ATOM   4223  CB  ASN A 525       8.594  25.682  23.827  1.00  5.53           C  
ATOM   4224  CG  ASN A 525       8.494  27.181  23.522  1.00  7.41           C  
ATOM   4225  OD1 ASN A 525       8.807  27.638  22.425  1.00  7.79           O  
ATOM   4226  ND2 ASN A 525       8.069  27.962  24.516  1.00  7.64           N  
ATOM   4227  N   CYS A 526       8.136  22.458  23.211  1.00  5.45           N  
ATOM   4228  CA  CYS A 526       8.312  21.042  23.567  1.00  5.31           C  
ATOM   4229  C   CYS A 526       9.243  20.310  22.589  1.00  5.35           C  
ATOM   4230  O   CYS A 526      10.135  19.586  23.030  1.00  5.79           O  
ATOM   4231  CB  CYS A 526       6.976  20.276  23.612  1.00  4.98           C  
ATOM   4232  SG  CYS A 526       5.893  20.971  24.878  1.00  6.25           S  
ATOM   4233  N   PHE A 527       9.023  20.540  21.283  1.00  4.98           N  
ATOM   4234  CA  PHE A 527       9.783  19.931  20.195  1.00  4.97           C  
ATOM   4235  C   PHE A 527      11.162  20.598  20.055  1.00  4.91           C  
ATOM   4236  O   PHE A 527      12.129  19.877  19.824  1.00  5.84           O  
ATOM   4237  CB  PHE A 527       8.981  20.008  18.875  1.00  5.28           C  
ATOM   4238  CG  PHE A 527       7.490  19.723  19.005  1.00  5.38           C  
ATOM   4239  CD1 PHE A 527       7.009  18.511  19.544  1.00  6.33           C  
ATOM   4240  CD2 PHE A 527       6.565  20.712  18.626  1.00  4.80           C  
ATOM   4241  CE1 PHE A 527       5.642  18.334  19.735  1.00  5.96           C  
ATOM   4242  CE2 PHE A 527       5.208  20.522  18.836  1.00  6.35           C  
ATOM   4243  CZ  PHE A 527       4.748  19.337  19.390  1.00  5.10           C  
ATOM   4244  N   ASP A 528      11.244  21.930  20.246  1.00  5.45           N  
ATOM   4245  CA  ASP A 528      12.495  22.705  20.254  1.00  5.10           C  
ATOM   4246  C   ASP A 528      13.447  22.301  21.393  1.00  5.03           C  
ATOM   4247  O   ASP A 528      14.629  22.100  21.120  1.00  5.25           O  
ATOM   4248  CB  ASP A 528      12.303  24.242  20.245  1.00  5.88           C  
ATOM   4249  CG  ASP A 528      11.435  24.797  19.108  1.00  6.52           C  
ATOM   4250  OD1 ASP A 528      11.301  24.110  18.072  1.00  8.04           O  
ATOM   4251  OD2 ASP A 528      10.982  25.952  19.259  1.00  8.54           O1-
ATOM   4252  N   ASP A 529      12.918  22.137  22.622  1.00  4.68           N  
ATOM   4253  CA  ASP A 529      13.640  21.586  23.777  1.00  4.65           C  
ATOM   4254  C   ASP A 529      14.165  20.168  23.510  1.00  4.78           C  
ATOM   4255  O   ASP A 529      15.313  19.890  23.840  1.00  5.25           O  
ATOM   4256  CB  ASP A 529      12.839  21.559  25.108  1.00  4.41           C  
ATOM   4257  CG  ASP A 529      12.247  22.873  25.622  1.00  4.85           C  
ATOM   4258  OD1 ASP A 529      12.619  23.941  25.096  1.00  4.82           O  
ATOM   4259  OD2 ASP A 529      11.454  22.797  26.586  1.00  5.72           O1-
ATOM   4260  N   PHE A 530      13.328  19.301  22.919  1.00  4.52           N  
ATOM   4261  CA  PHE A 530      13.644  17.890  22.697  1.00  4.28           C  
ATOM   4262  C   PHE A 530      14.653  17.661  21.553  1.00  4.73           C  
ATOM   4263  O   PHE A 530      15.464  16.739  21.645  1.00  4.54           O  
ATOM   4264  CB  PHE A 530      12.326  17.131  22.485  1.00  4.31           C  
ATOM   4265  CG  PHE A 530      12.442  15.627  22.592  1.00  4.45           C  
ATOM   4266  CD1 PHE A 530      12.680  15.034  23.849  1.00  4.85           C  
ATOM   4267  CD2 PHE A 530      12.438  14.821  21.438  1.00  5.28           C  
ATOM   4268  CE1 PHE A 530      12.848  13.661  23.942  1.00  6.23           C  
ATOM   4269  CE2 PHE A 530      12.588  13.450  21.560  1.00  5.54           C  
ATOM   4270  CZ  PHE A 530      12.781  12.868  22.805  1.00  5.52           C  
ATOM   4271  N   GLN A 531      14.623  18.531  20.530  1.00  5.09           N  
ATOM   4272  CA  GLN A 531      15.622  18.602  19.463  1.00  5.14           C  
ATOM   4273  C   GLN A 531      16.972  19.138  19.967  1.00  5.44           C  
ATOM   4274  O   GLN A 531      18.004  18.614  19.557  1.00  5.80           O  
ATOM   4275  CB  GLN A 531      15.078  19.446  18.293  1.00  5.31           C  
ATOM   4276  CG  GLN A 531      13.988  18.715  17.482  1.00  5.44           C  
ATOM   4277  CD  GLN A 531      13.134  19.666  16.639  1.00  6.33           C  
ATOM   4278  OE1 GLN A 531      13.622  20.670  16.125  1.00  9.08           O  
ATOM   4279  NE2 GLN A 531      11.850  19.341  16.482  1.00  5.63           N  
ATOM   4280  N   CYS A 532      16.942  20.119  20.888  1.00  5.62           N  
ATOM   4281  CA  CYS A 532      18.123  20.650  21.578  1.00  5.91           C  
ATOM   4282  C   CYS A 532      18.745  19.639  22.566  1.00  6.06           C  
ATOM   4283  O   CYS A 532      19.948  19.722  22.810  1.00  6.49           O  
ATOM   4284  CB  CYS A 532      17.829  21.988  22.286  1.00  6.03           C  
ATOM   4285  SG  CYS A 532      17.626  23.313  21.064  1.00  8.84           S  
ATOM   4286  N   ALA A 533      17.942  18.688  23.084  1.00  5.52           N  
ATOM   4287  CA  ALA A 533      18.399  17.567  23.911  1.00  5.43           C  
ATOM   4288  C   ALA A 533      19.222  16.567  23.090  1.00  5.75           C  
ATOM   4289  O   ALA A 533      20.283  16.142  23.539  1.00  6.33           O  
ATOM   4290  CB  ALA A 533      17.193  16.849  24.540  1.00  5.39           C  
ATOM   4291  N   ALA A 534      18.723  16.244  21.886  1.00  5.68           N  
ATOM   4292  CA  ALA A 534      19.384  15.388  20.906  1.00  6.00           C  
ATOM   4293  C   ALA A 534      20.692  15.991  20.374  1.00  6.45           C  
ATOM   4294  O   ALA A 534      21.688  15.273  20.305  1.00  6.42           O  
ATOM   4295  CB  ALA A 534      18.398  15.099  19.772  1.00  6.22           C  
ATOM   4296  N   GLU A 535      20.677  17.301  20.071  1.00  6.33           N  
ATOM   4297  CA  GLU A 535      21.849  18.086  19.675  1.00  7.16           C  
ATOM   4298  C   GLU A 535      22.928  18.174  20.765  1.00  6.99           C  
ATOM   4299  O   GLU A 535      24.105  18.169  20.412  1.00  8.51           O  
ATOM   4300  CB  GLU A 535      21.413  19.494  19.231  1.00  7.09           C  
ATOM   4301  CG  GLU A 535      20.701  19.489  17.866  1.00  8.22           C  
ATOM   4302  CD  GLU A 535      20.145  20.851  17.444  1.00 10.39           C  
ATOM   4303  OE1 GLU A 535      19.792  21.651  18.338  1.00 14.38           O  
ATOM   4304  OE2 GLU A 535      20.060  21.059  16.214  1.00 15.16           O1-
ATOM   4305  N   TYR A 536      22.527  18.208  22.051  1.00  6.36           N  
ATOM   4306  CA  TYR A 536      23.444  18.142  23.192  1.00  6.70           C  
ATOM   4307  C   TYR A 536      24.164  16.785  23.267  1.00  6.76           C  
ATOM   4308  O   TYR A 536      25.387  16.773  23.387  1.00  7.69           O  
ATOM   4309  CB  TYR A 536      22.712  18.494  24.508  1.00  6.97           C  
ATOM   4310  CG  TYR A 536      23.586  18.461  25.754  1.00  7.51           C  
ATOM   4311  CD1 TYR A 536      23.805  17.247  26.443  1.00  7.59           C  
ATOM   4312  CD2 TYR A 536      24.211  19.640  26.209  1.00  7.75           C  
ATOM   4313  CE1 TYR A 536      24.658  17.209  27.560  1.00  7.72           C  
ATOM   4314  CE2 TYR A 536      25.041  19.608  27.347  1.00  7.68           C  
ATOM   4315  CZ  TYR A 536      25.267  18.392  28.020  1.00  7.35           C  
ATOM   4316  OH  TYR A 536      26.088  18.362  29.109  1.00  9.85           O  
ATOM   4317  N   LEU A 537      23.406  15.677  23.167  1.00  6.12           N  
ATOM   4318  CA  LEU A 537      23.937  14.309  23.179  1.00  6.63           C  
ATOM   4319  C   LEU A 537      24.901  14.037  22.007  1.00  7.22           C  
ATOM   4320  O   LEU A 537      25.908  13.360  22.206  1.00  8.17           O  
ATOM   4321  CB  LEU A 537      22.777  13.286  23.181  1.00  6.39           C  
ATOM   4322  CG  LEU A 537      21.903  13.288  24.457  1.00  6.80           C  
ATOM   4323  CD1 LEU A 537      20.617  12.456  24.255  1.00  7.54           C  
ATOM   4324  CD2 LEU A 537      22.681  12.869  25.721  1.00  7.38           C  
ATOM   4325  N   ILE A 538      24.595  14.592  20.823  1.00  7.58           N  
ATOM   4326  CA  ILE A 538      25.416  14.476  19.619  1.00  7.85           C  
ATOM   4327  C   ILE A 538      26.705  15.323  19.688  1.00  9.19           C  
ATOM   4328  O   ILE A 538      27.769  14.805  19.348  1.00  9.53           O  
ATOM   4329  CB  ILE A 538      24.590  14.799  18.335  1.00  7.69           C  
ATOM   4330  CG1 ILE A 538      23.542  13.685  18.090  1.00  7.19           C  
ATOM   4331  CG2 ILE A 538      25.424  15.026  17.052  1.00  7.77           C  
ATOM   4332  CD1 ILE A 538      22.342  14.118  17.239  1.00  8.22           C  
ATOM   4333  N   LYS A 539      26.596  16.584  20.148  1.00 10.40           N  
ATOM   4334  CA  LYS A 539      27.714  17.526  20.289  1.00 10.73           C  
ATOM   4335  C   LYS A 539      28.732  17.085  21.351  1.00 10.49           C  
ATOM   4336  O   LYS A 539      29.932  17.124  21.082  1.00 10.77           O  
ATOM   4337  CB  LYS A 539      27.163  18.952  20.543  1.00 11.70           C  
ATOM   4338  CG  LYS A 539      28.205  20.088  20.677  1.00 14.13           C  
ATOM   4339  CD  LYS A 539      28.735  20.310  22.106  1.00 18.97           C  
ATOM   4340  CE  LYS A 539      29.758  21.447  22.209  1.00 19.89           C  
ATOM   4341  NZ  LYS A 539      30.363  21.486  23.551  1.00 21.55           N1+
ATOM   4342  N   GLU A 540      28.234  16.684  22.534  1.00 10.14           N  
ATOM   4343  CA  GLU A 540      29.043  16.276  23.685  1.00 10.32           C  
ATOM   4344  C   GLU A 540      29.577  14.831  23.594  1.00 10.46           C  
ATOM   4345  O   GLU A 540      30.258  14.401  24.523  1.00 11.72           O  
ATOM   4346  CB  GLU A 540      28.249  16.512  24.991  1.00 10.90           C  
ATOM   4347  CG  GLU A 540      27.795  17.966  25.257  1.00 13.08           C  
ATOM   4348  CD  GLU A 540      28.907  18.998  25.469  1.00 17.14           C  
ATOM   4349  OE1 GLU A 540      30.077  18.597  25.653  1.00 20.23           O  
ATOM   4350  OE2 GLU A 540      28.563  20.200  25.434  1.00 21.25           O1-
ATOM   4351  N   GLY A 541      29.310  14.128  22.478  1.00  9.60           N  
ATOM   4352  CA  GLY A 541      29.964  12.869  22.127  1.00  9.48           C  
ATOM   4353  C   GLY A 541      29.315  11.632  22.762  1.00  9.63           C  
ATOM   4354  O   GLY A 541      29.918  10.562  22.716  1.00 10.37           O  
ATOM   4355  N   TYR A 542      28.103  11.732  23.331  1.00  9.22           N  
ATOM   4356  CA  TYR A 542      27.339  10.571  23.804  1.00  9.15           C  
ATOM   4357  C   TYR A 542      26.860   9.668  22.650  1.00  9.06           C  
ATOM   4358  O   TYR A 542      26.767   8.459  22.846  1.00 10.66           O  
ATOM   4359  CB  TYR A 542      26.147  11.029  24.668  1.00  9.61           C  
ATOM   4360  CG  TYR A 542      26.530  11.730  25.960  1.00  9.93           C  
ATOM   4361  CD1 TYR A 542      26.730  10.981  27.138  1.00 10.43           C  
ATOM   4362  CD2 TYR A 542      26.684  13.131  25.991  1.00 10.24           C  
ATOM   4363  CE1 TYR A 542      27.086  11.627  28.337  1.00 10.25           C  
ATOM   4364  CE2 TYR A 542      27.036  13.779  27.191  1.00  9.75           C  
ATOM   4365  CZ  TYR A 542      27.240  13.026  28.365  1.00  9.96           C  
ATOM   4366  OH  TYR A 542      27.584  13.649  29.528  1.00 11.23           O  
ATOM   4367  N   THR A 543      26.579  10.249  21.472  1.00  8.11           N  
ATOM   4368  CA  THR A 543      26.012   9.521  20.339  1.00  7.53           C  
ATOM   4369  C   THR A 543      26.280  10.263  19.010  1.00  7.41           C  
ATOM   4370  O   THR A 543      26.935  11.306  19.004  1.00  7.97           O  
ATOM   4371  CB  THR A 543      24.484   9.296  20.569  1.00  7.50           C  
ATOM   4372  OG1 THR A 543      23.950   8.316  19.701  1.00  7.79           O  
ATOM   4373  CG2 THR A 543      23.622  10.564  20.425  1.00  8.23           C  
ATOM   4374  N   SER A 544      25.768   9.693  17.912  1.00  8.03           N  
ATOM   4375  CA  SER A 544      25.690  10.294  16.582  1.00  8.73           C  
ATOM   4376  C   SER A 544      24.208  10.322  16.135  1.00  8.80           C  
ATOM   4377  O   SER A 544      23.397   9.632  16.756  1.00  9.05           O  
ATOM   4378  CB  SER A 544      26.569   9.469  15.620  1.00  9.25           C  
ATOM   4379  OG  SER A 544      27.926   9.823  15.778  1.00 12.15           O  
ATOM   4380  N   PRO A 545      23.856  11.093  15.075  1.00  8.90           N  
ATOM   4381  CA  PRO A 545      22.462  11.188  14.589  1.00  9.85           C  
ATOM   4382  C   PRO A 545      21.810   9.847  14.204  1.00 10.21           C  
ATOM   4383  O   PRO A 545      20.723   9.558  14.698  1.00 11.17           O  
ATOM   4384  CB  PRO A 545      22.532  12.164  13.402  1.00 10.01           C  
ATOM   4385  CG  PRO A 545      23.795  12.973  13.634  1.00 10.22           C  
ATOM   4386  CD  PRO A 545      24.734  11.983  14.310  1.00  9.54           C  
ATOM   4387  N   LYS A 546      22.514   9.033  13.395  1.00 10.41           N  
ATOM   4388  CA  LYS A 546      22.096   7.688  12.977  1.00 11.01           C  
ATOM   4389  C   LYS A 546      22.031   6.661  14.131  1.00 10.59           C  
ATOM   4390  O   LYS A 546      21.292   5.686  14.022  1.00 11.50           O  
ATOM   4391  CB  LYS A 546      23.007   7.230  11.807  1.00 11.63           C  
ATOM   4392  CG  LYS A 546      22.841   5.775  11.309  1.00 13.45           C  
ATOM   4393  CD  LYS A 546      21.434   5.420  10.788  1.00  0.00           C  
ATOM   4394  CE  LYS A 546      21.280   3.917  10.509  1.00  0.00           C  
ATOM   4395  NZ  LYS A 546      19.892   3.566  10.157  1.00  0.00           N1+
ATOM   4396  N   ARG A 547      22.784   6.894  15.215  1.00  8.73           N  
ATOM   4397  CA  ARG A 547      22.819   6.027  16.393  1.00  9.01           C  
ATOM   4398  C   ARG A 547      21.730   6.366  17.429  1.00  7.37           C  
ATOM   4399  O   ARG A 547      21.414   5.510  18.256  1.00  6.84           O  
ATOM   4400  CB  ARG A 547      24.215   6.128  17.026  1.00  9.44           C  
ATOM   4401  CG  ARG A 547      25.361   5.677  16.113  1.00 11.13           C  
ATOM   4402  CD  ARG A 547      26.675   5.620  16.895  1.00 12.49           C  
ATOM   4403  NE  ARG A 547      27.838   5.438  16.017  1.00 15.10           N  
ATOM   4404  CZ  ARG A 547      28.250   4.283  15.465  1.00 18.54           C  
ATOM   4405  NH1 ARG A 547      27.617   3.124  15.697  1.00 20.62           N  
ATOM   4406  NH2 ARG A 547      29.325   4.292  14.666  1.00 19.33           N1+
ATOM   4407  N   LEU A 548      21.183   7.592  17.380  1.00  6.42           N  
ATOM   4408  CA  LEU A 548      20.188   8.087  18.325  1.00  5.70           C  
ATOM   4409  C   LEU A 548      18.787   7.536  18.013  1.00  5.60           C  
ATOM   4410  O   LEU A 548      18.262   7.772  16.923  1.00  5.97           O  
ATOM   4411  CB  LEU A 548      20.227   9.633  18.321  1.00  6.18           C  
ATOM   4412  CG  LEU A 548      19.223  10.347  19.259  1.00  5.48           C  
ATOM   4413  CD1 LEU A 548      19.383   9.958  20.737  1.00  6.67           C  
ATOM   4414  CD2 LEU A 548      19.315  11.872  19.099  1.00  5.75           C  
ATOM   4415  N   THR A 549      18.204   6.869  19.020  1.00  4.87           N  
ATOM   4416  CA  THR A 549      16.782   6.554  19.096  1.00  4.37           C  
ATOM   4417  C   THR A 549      16.093   7.590  19.996  1.00  4.46           C  
ATOM   4418  O   THR A 549      16.662   7.969  21.022  1.00  4.67           O  
ATOM   4419  CB  THR A 549      16.518   5.165  19.737  1.00  4.43           C  
ATOM   4420  OG1 THR A 549      17.220   4.176  19.015  1.00  5.05           O  
ATOM   4421  CG2 THR A 549      15.029   4.761  19.792  1.00  5.06           C  
ATOM   4422  N   ILE A 550      14.866   7.983  19.627  1.00  4.41           N  
ATOM   4423  CA  ILE A 550      13.968   8.740  20.496  1.00  4.05           C  
ATOM   4424  C   ILE A 550      12.686   7.940  20.769  1.00  4.15           C  
ATOM   4425  O   ILE A 550      12.231   7.190  19.905  1.00  4.42           O  
ATOM   4426  CB  ILE A 550      13.604  10.134  19.919  1.00  3.90           C  
ATOM   4427  CG1 ILE A 550      13.105  10.110  18.454  1.00  3.47           C  
ATOM   4428  CG2 ILE A 550      14.781  11.103  20.112  1.00  5.18           C  
ATOM   4429  CD1 ILE A 550      12.512  11.441  17.965  1.00  4.95           C  
ATOM   4430  N   ASN A 551      12.143   8.108  21.984  1.00  3.76           N  
ATOM   4431  CA  ASN A 551      10.950   7.411  22.456  1.00  3.74           C  
ATOM   4432  C   ASN A 551      10.091   8.351  23.314  1.00  3.90           C  
ATOM   4433  O   ASN A 551      10.604   9.260  23.964  1.00  4.04           O  
ATOM   4434  CB  ASN A 551      11.382   6.110  23.184  1.00  4.63           C  
ATOM   4435  CG  ASN A 551      10.237   5.291  23.802  1.00  2.93           C  
ATOM   4436  OD1 ASN A 551      10.207   5.078  25.011  1.00  5.04           O  
ATOM   4437  ND2 ASN A 551       9.287   4.832  22.986  1.00  3.96           N  
ATOM   4438  N   GLY A 552       8.782   8.089  23.295  1.00  4.19           N  
ATOM   4439  CA  GLY A 552       7.825   8.737  24.170  1.00  3.87           C  
ATOM   4440  C   GLY A 552       6.485   8.023  23.988  1.00  3.71           C  
ATOM   4441  O   GLY A 552       6.194   7.477  22.921  1.00  4.53           O  
ATOM   4442  N   GLY A 553       5.664   8.066  25.046  1.00  3.15           N  
ATOM   4443  CA  GLY A 553       4.321   7.499  25.065  1.00  3.78           C  
ATOM   4444  C   GLY A 553       3.306   8.638  25.148  1.00  3.75           C  
ATOM   4445  O   GLY A 553       3.521   9.593  25.894  1.00  4.69           O  
ATOM   4446  N   SER A 554       2.174   8.497  24.435  1.00  3.57           N  
ATOM   4447  CA  SER A 554       0.982   9.351  24.509  1.00  3.64           C  
ATOM   4448  C   SER A 554       1.241  10.757  23.930  1.00  3.21           C  
ATOM   4449  O   SER A 554       1.375  10.884  22.714  1.00  3.81           O  
ATOM   4450  CB  SER A 554       0.403   9.288  25.942  1.00  4.13           C  
ATOM   4451  OG  SER A 554      -0.788  10.019  26.065  1.00  5.79           O  
ATOM   4452  N   ASN A 555       1.352  11.786  24.784  1.00  3.60           N  
ATOM   4453  CA  ASN A 555       1.836  13.118  24.404  1.00  3.55           C  
ATOM   4454  C   ASN A 555       3.350  13.109  24.061  1.00  3.56           C  
ATOM   4455  O   ASN A 555       3.799  13.965  23.299  1.00  3.66           O  
ATOM   4456  CB  ASN A 555       1.433  14.086  25.535  1.00  4.11           C  
ATOM   4457  CG  ASN A 555       2.048  15.478  25.433  1.00  4.02           C  
ATOM   4458  OD1 ASN A 555       1.624  16.298  24.623  1.00  4.52           O  
ATOM   4459  ND2 ASN A 555       3.060  15.733  26.256  1.00  6.01           N  
ATOM   4460  N   GLY A 556       4.093  12.113  24.571  1.00  3.95           N  
ATOM   4461  CA  GLY A 556       5.452  11.791  24.144  1.00  3.86           C  
ATOM   4462  C   GLY A 556       5.460  11.093  22.768  1.00  3.85           C  
ATOM   4463  O   GLY A 556       6.477  11.133  22.079  1.00  4.28           O  
ATOM   4464  N   GLY A 557       4.343  10.468  22.354  1.00  4.00           N  
ATOM   4465  CA  GLY A 557       4.170   9.883  21.025  1.00  3.67           C  
ATOM   4466  C   GLY A 557       3.945  10.994  19.985  1.00  4.21           C  
ATOM   4467  O   GLY A 557       4.466  10.892  18.877  1.00  4.22           O  
ATOM   4468  N   LEU A 558       3.239  12.076  20.370  1.00  3.72           N  
ATOM   4469  CA  LEU A 558       3.131  13.339  19.630  1.00  4.00           C  
ATOM   4470  C   LEU A 558       4.495  14.040  19.477  1.00  4.00           C  
ATOM   4471  O   LEU A 558       4.796  14.512  18.382  1.00  4.26           O  
ATOM   4472  CB  LEU A 558       2.065  14.235  20.318  1.00  4.28           C  
ATOM   4473  CG  LEU A 558       2.074  15.752  19.996  1.00  3.49           C  
ATOM   4474  CD1 LEU A 558       1.893  16.047  18.494  1.00  5.51           C  
ATOM   4475  CD2 LEU A 558       1.031  16.486  20.856  1.00  4.63           C  
ATOM   4476  N   LEU A 559       5.283  14.080  20.570  1.00  3.79           N  
ATOM   4477  CA  LEU A 559       6.617  14.682  20.651  1.00  3.91           C  
ATOM   4478  C   LEU A 559       7.583  14.141  19.591  1.00  4.38           C  
ATOM   4479  O   LEU A 559       8.055  14.916  18.762  1.00  4.24           O  
ATOM   4480  CB  LEU A 559       7.166  14.523  22.088  1.00  3.82           C  
ATOM   4481  CG  LEU A 559       8.627  14.962  22.332  1.00  3.48           C  
ATOM   4482  CD1 LEU A 559       8.792  16.486  22.180  1.00  5.26           C  
ATOM   4483  CD2 LEU A 559       9.122  14.426  23.687  1.00  4.29           C  
ATOM   4484  N   VAL A 560       7.852  12.828  19.649  1.00  4.22           N  
ATOM   4485  CA  VAL A 560       8.835  12.168  18.795  1.00  3.87           C  
ATOM   4486  C   VAL A 560       8.388  12.028  17.324  1.00  4.45           C  
ATOM   4487  O   VAL A 560       9.252  11.987  16.451  1.00  4.82           O  
ATOM   4488  CB  VAL A 560       9.225  10.775  19.351  1.00  3.52           C  
ATOM   4489  CG1 VAL A 560       9.814  10.879  20.764  1.00  4.04           C  
ATOM   4490  CG2 VAL A 560       8.115   9.711  19.294  1.00  3.60           C  
ATOM   4491  N   ALA A 561       7.066  12.009  17.074  1.00  4.11           N  
ATOM   4492  CA  ALA A 561       6.475  12.001  15.736  1.00  4.16           C  
ATOM   4493  C   ALA A 561       6.551  13.372  15.040  1.00  4.69           C  
ATOM   4494  O   ALA A 561       6.796  13.415  13.835  1.00  5.10           O  
ATOM   4495  CB  ALA A 561       5.025  11.519  15.841  1.00  4.88           C  
ATOM   4496  N   ALA A 562       6.382  14.461  15.812  1.00  5.15           N  
ATOM   4497  CA  ALA A 562       6.556  15.840  15.350  1.00  5.44           C  
ATOM   4498  C   ALA A 562       8.034  16.196  15.125  1.00  5.68           C  
ATOM   4499  O   ALA A 562       8.333  16.896  14.160  1.00  5.59           O  
ATOM   4500  CB  ALA A 562       5.908  16.807  16.352  1.00  6.25           C  
ATOM   4501  N   CYS A 563       8.931  15.677  15.983  1.00  6.04           N  
ATOM   4502  CA  CYS A 563      10.384  15.827  15.864  1.00  6.32           C  
ATOM   4503  C   CYS A 563      10.962  15.054  14.664  1.00  6.07           C  
ATOM   4504  O   CYS A 563      11.929  15.532  14.076  1.00  6.65           O  
ATOM   4505  CB  CYS A 563      11.123  15.422  17.155  1.00  7.06           C  
ATOM   4506  SG  CYS A 563      10.759  16.606  18.479  1.00  8.49           S  
ATOM   4507  N   ALA A 564      10.346  13.917  14.292  1.00  5.56           N  
ATOM   4508  CA  ALA A 564      10.695  13.133  13.103  1.00  5.64           C  
ATOM   4509  C   ALA A 564      10.396  13.867  11.785  1.00  5.73           C  
ATOM   4510  O   ALA A 564      11.148  13.694  10.828  1.00  5.66           O  
ATOM   4511  CB  ALA A 564       9.946  11.793  13.137  1.00  6.71           C  
ATOM   4512  N   ASN A 565       9.325  14.680  11.769  1.00  4.56           N  
ATOM   4513  CA  ASN A 565       8.938  15.519  10.631  1.00  4.80           C  
ATOM   4514  C   ASN A 565       9.780  16.800  10.544  1.00  4.80           C  
ATOM   4515  O   ASN A 565      10.151  17.193   9.439  1.00  5.28           O  
ATOM   4516  CB  ASN A 565       7.443  15.894  10.733  1.00  4.20           C  
ATOM   4517  CG  ASN A 565       6.457  14.733  10.568  1.00  5.11           C  
ATOM   4518  OD1 ASN A 565       6.791  13.657  10.078  1.00  4.52           O  
ATOM   4519  ND2 ASN A 565       5.207  14.975  10.953  1.00  4.75           N  
ATOM   4520  N   GLN A 566      10.045  17.433  11.700  1.00  4.77           N  
ATOM   4521  CA  GLN A 566      10.765  18.704  11.804  1.00  5.26           C  
ATOM   4522  C   GLN A 566      12.286  18.573  11.627  1.00  6.10           C  
ATOM   4523  O   GLN A 566      12.893  19.482  11.062  1.00  6.84           O  
ATOM   4524  CB  GLN A 566      10.403  19.390  13.138  1.00  5.16           C  
ATOM   4525  CG  GLN A 566       8.966  19.958  13.144  1.00  4.70           C  
ATOM   4526  CD  GLN A 566       8.527  20.538  14.493  1.00  5.30           C  
ATOM   4527  OE1 GLN A 566       9.307  20.634  15.438  1.00  5.72           O  
ATOM   4528  NE2 GLN A 566       7.261  20.950  14.578  1.00  6.05           N  
ATOM   4529  N   ARG A 567      12.867  17.457  12.098  1.00  6.44           N  
ATOM   4530  CA  ARG A 567      14.298  17.159  12.041  1.00  6.37           C  
ATOM   4531  C   ARG A 567      14.544  15.657  11.778  1.00  6.03           C  
ATOM   4532  O   ARG A 567      15.046  14.971  12.669  1.00  6.06           O  
ATOM   4533  CB  ARG A 567      15.004  17.649  13.330  1.00  6.72           C  
ATOM   4534  CG  ARG A 567      15.079  19.172  13.541  1.00  8.64           C  
ATOM   4535  CD  ARG A 567      15.904  19.932  12.485  1.00  9.96           C  
ATOM   4536  NE  ARG A 567      17.307  19.499  12.457  1.00 10.08           N  
ATOM   4537  CZ  ARG A 567      18.261  19.822  13.343  1.00 12.52           C  
ATOM   4538  NH1 ARG A 567      18.010  20.636  14.378  1.00 15.23           N  
ATOM   4539  NH2 ARG A 567      19.489  19.318  13.184  1.00 12.34           N1+
ATOM   4540  N   PRO A 568      14.226  15.157  10.559  1.00  6.40           N  
ATOM   4541  CA  PRO A 568      14.529  13.765  10.162  1.00  6.75           C  
ATOM   4542  C   PRO A 568      16.030  13.406  10.084  1.00  7.81           C  
ATOM   4543  O   PRO A 568      16.364  12.226  10.175  1.00  9.12           O  
ATOM   4544  CB  PRO A 568      13.842  13.611   8.794  1.00  6.39           C  
ATOM   4545  CG  PRO A 568      13.745  15.022   8.240  1.00  6.55           C  
ATOM   4546  CD  PRO A 568      13.555  15.882   9.478  1.00  5.91           C  
ATOM   4547  N   ASP A 569      16.897  14.425   9.943  1.00  8.00           N  
ATOM   4548  CA  ASP A 569      18.361  14.338   9.938  1.00  8.53           C  
ATOM   4549  C   ASP A 569      18.948  13.896  11.293  1.00  8.55           C  
ATOM   4550  O   ASP A 569      19.996  13.252  11.322  1.00  8.92           O  
ATOM   4551  CB  ASP A 569      19.033  15.684   9.540  1.00  8.92           C  
ATOM   4552  CG  ASP A 569      18.592  16.934  10.332  1.00 10.50           C  
ATOM   4553  OD1 ASP A 569      17.370  17.163  10.464  1.00 10.53           O  
ATOM   4554  OD2 ASP A 569      19.497  17.686  10.757  1.00 14.39           O1-
ATOM   4555  N   LEU A 570      18.285  14.322  12.378  1.00  8.12           N  
ATOM   4556  CA  LEU A 570      18.793  14.341  13.747  1.00  8.30           C  
ATOM   4557  C   LEU A 570      18.632  12.996  14.484  1.00  7.35           C  
ATOM   4558  O   LEU A 570      19.230  12.826  15.547  1.00  7.93           O  
ATOM   4559  CB  LEU A 570      18.047  15.505  14.442  1.00  9.23           C  
ATOM   4560  CG  LEU A 570      18.657  16.093  15.731  1.00 12.27           C  
ATOM   4561  CD1 LEU A 570      20.041  16.728  15.469  1.00 11.96           C  
ATOM   4562  CD2 LEU A 570      17.668  17.093  16.374  1.00  9.53           C  
ATOM   4563  N   PHE A 571      17.839  12.074  13.911  1.00  7.70           N  
ATOM   4564  CA  PHE A 571      17.507  10.769  14.485  1.00  7.41           C  
ATOM   4565  C   PHE A 571      17.728   9.688  13.418  1.00  7.47           C  
ATOM   4566  O   PHE A 571      17.572   9.956  12.225  1.00  8.30           O  
ATOM   4567  CB  PHE A 571      16.025  10.766  14.938  1.00  7.18           C  
ATOM   4568  CG  PHE A 571      15.609  11.982  15.747  1.00  6.29           C  
ATOM   4569  CD1 PHE A 571      16.121  12.179  17.044  1.00  6.01           C  
ATOM   4570  CD2 PHE A 571      14.856  13.012  15.144  1.00  6.98           C  
ATOM   4571  CE1 PHE A 571      15.858  13.364  17.719  1.00  6.18           C  
ATOM   4572  CE2 PHE A 571      14.609  14.189  15.837  1.00  6.44           C  
ATOM   4573  CZ  PHE A 571      15.105  14.365  17.121  1.00  5.74           C  
ATOM   4574  N   GLY A 572      18.051   8.471  13.880  1.00  6.81           N  
ATOM   4575  CA  GLY A 572      18.155   7.277  13.042  1.00  6.87           C  
ATOM   4576  C   GLY A 572      17.026   6.288  13.356  1.00  6.85           C  
ATOM   4577  O   GLY A 572      16.806   5.363  12.574  1.00  6.31           O  
ATOM   4578  N   CYS A 573      16.322   6.475  14.484  1.00  6.76           N  
ATOM   4579  CA  CYS A 573      15.261   5.601  14.967  1.00  6.69           C  
ATOM   4580  C   CYS A 573      14.276   6.430  15.811  1.00  6.29           C  
ATOM   4581  O   CYS A 573      14.684   7.365  16.501  1.00  5.79           O  
ATOM   4582  CB  CYS A 573      15.850   4.376  15.705  1.00  6.83           C  
ATOM   4583  SG  CYS A 573      14.592   3.199  16.282  1.00  8.67           S  
ATOM   4584  N   VAL A 574      12.987   6.078  15.719  1.00  4.99           N  
ATOM   4585  CA  VAL A 574      11.882   6.688  16.449  1.00  5.34           C  
ATOM   4586  C   VAL A 574      10.910   5.570  16.858  1.00  4.97           C  
ATOM   4587  O   VAL A 574      10.622   4.688  16.048  1.00  5.75           O  
ATOM   4588  CB  VAL A 574      11.093   7.713  15.579  1.00  5.11           C  
ATOM   4589  CG1 VAL A 574       9.863   8.312  16.293  1.00  5.67           C  
ATOM   4590  CG2 VAL A 574      11.989   8.851  15.070  1.00  5.42           C  
ATOM   4591  N   ILE A 575      10.404   5.645  18.097  1.00  4.41           N  
ATOM   4592  CA  ILE A 575       9.364   4.754  18.599  1.00  4.80           C  
ATOM   4593  C   ILE A 575       8.295   5.620  19.283  1.00  4.22           C  
ATOM   4594  O   ILE A 575       8.524   6.104  20.391  1.00  4.17           O  
ATOM   4595  CB  ILE A 575       9.910   3.693  19.601  1.00  4.56           C  
ATOM   4596  CG1 ILE A 575      11.009   2.812  18.959  1.00  5.25           C  
ATOM   4597  CG2 ILE A 575       8.782   2.804  20.173  1.00  5.70           C  
ATOM   4598  CD1 ILE A 575      11.684   1.846  19.938  1.00  7.46           C  
ATOM   4599  N   ALA A 576       7.149   5.800  18.611  1.00  4.10           N  
ATOM   4600  CA  ALA A 576       6.030   6.588  19.122  1.00  4.05           C  
ATOM   4601  C   ALA A 576       4.923   5.644  19.610  1.00  4.61           C  
ATOM   4602  O   ALA A 576       4.127   5.153  18.808  1.00  4.47           O  
ATOM   4603  CB  ALA A 576       5.543   7.541  18.023  1.00  4.98           C  
ATOM   4604  N   GLN A 577       4.904   5.409  20.930  1.00  4.04           N  
ATOM   4605  CA  GLN A 577       3.870   4.642  21.619  1.00  4.28           C  
ATOM   4606  C   GLN A 577       2.585   5.469  21.790  1.00  3.78           C  
ATOM   4607  O   GLN A 577       2.664   6.602  22.261  1.00  3.98           O  
ATOM   4608  CB  GLN A 577       4.422   4.162  22.978  1.00  4.40           C  
ATOM   4609  CG  GLN A 577       5.329   2.924  22.863  1.00  5.90           C  
ATOM   4610  CD  GLN A 577       6.154   2.691  24.128  1.00  6.29           C  
ATOM   4611  OE1 GLN A 577       7.013   3.501  24.472  1.00  9.64           O  
ATOM   4612  NE2 GLN A 577       5.916   1.574  24.816  1.00 10.31           N  
ATOM   4613  N   VAL A 578       1.436   4.872  21.422  1.00  4.00           N  
ATOM   4614  CA  VAL A 578       0.046   5.322  21.613  1.00  3.98           C  
ATOM   4615  C   VAL A 578      -0.207   6.831  21.353  1.00  4.23           C  
ATOM   4616  O   VAL A 578      -0.916   7.487  22.115  1.00  4.35           O  
ATOM   4617  CB  VAL A 578      -0.519   4.872  22.999  1.00  3.28           C  
ATOM   4618  CG1 VAL A 578      -0.625   3.340  23.088  1.00  4.10           C  
ATOM   4619  CG2 VAL A 578       0.225   5.425  24.233  1.00  4.36           C  
ATOM   4620  N   GLY A 579       0.434   7.359  20.294  1.00  3.62           N  
ATOM   4621  CA  GLY A 579       0.608   8.794  20.084  1.00  4.12           C  
ATOM   4622  C   GLY A 579      -0.617   9.462  19.455  1.00  4.52           C  
ATOM   4623  O   GLY A 579      -1.339   8.843  18.671  1.00  4.13           O  
ATOM   4624  N   VAL A 580      -0.806  10.751  19.784  1.00  4.58           N  
ATOM   4625  CA  VAL A 580      -1.841  11.621  19.222  1.00  4.83           C  
ATOM   4626  C   VAL A 580      -1.239  12.322  17.987  1.00  5.01           C  
ATOM   4627  O   VAL A 580      -0.364  13.175  18.139  1.00  6.86           O  
ATOM   4628  CB  VAL A 580      -2.304  12.715  20.233  1.00  4.69           C  
ATOM   4629  CG1 VAL A 580      -3.495  13.540  19.702  1.00  6.57           C  
ATOM   4630  CG2 VAL A 580      -2.682  12.129  21.603  1.00  5.93           C  
ATOM   4631  N   MET A 581      -1.673  11.905  16.789  1.00  4.25           N  
ATOM   4632  CA  MET A 581      -1.057  12.314  15.522  1.00  4.10           C  
ATOM   4633  C   MET A 581      -1.920  13.297  14.720  1.00  4.26           C  
ATOM   4634  O   MET A 581      -1.359  14.097  13.971  1.00  5.41           O  
ATOM   4635  CB  MET A 581      -0.746  11.071  14.666  1.00  3.45           C  
ATOM   4636  CG  MET A 581       0.015   9.944  15.385  1.00  3.96           C  
ATOM   4637  SD  MET A 581       1.572  10.430  16.176  1.00  5.85           S  
ATOM   4638  CE  MET A 581       2.146   8.797  16.698  1.00  6.54           C  
ATOM   4639  N   ASP A 582      -3.251  13.225  14.884  1.00  4.14           N  
ATOM   4640  CA  ASP A 582      -4.210  14.102  14.222  1.00  4.36           C  
ATOM   4641  C   ASP A 582      -4.654  15.149  15.253  1.00  4.22           C  
ATOM   4642  O   ASP A 582      -5.658  14.962  15.940  1.00  4.02           O  
ATOM   4643  CB  ASP A 582      -5.387  13.291  13.628  1.00  4.67           C  
ATOM   4644  CG  ASP A 582      -6.315  14.080  12.694  1.00  5.71           C  
ATOM   4645  OD1 ASP A 582      -6.164  15.318  12.581  1.00  4.79           O  
ATOM   4646  OD2 ASP A 582      -7.170  13.405  12.085  1.00  6.20           O1-
ATOM   4647  N   MET A 583      -3.889  16.249  15.324  1.00  4.62           N  
ATOM   4648  CA  MET A 583      -4.160  17.392  16.197  1.00  4.40           C  
ATOM   4649  C   MET A 583      -5.316  18.291  15.707  1.00  5.02           C  
ATOM   4650  O   MET A 583      -5.636  19.263  16.391  1.00  5.14           O  
ATOM   4651  CB  MET A 583      -2.878  18.217  16.412  1.00  5.26           C  
ATOM   4652  CG  MET A 583      -1.633  17.414  16.826  1.00  5.82           C  
ATOM   4653  SD  MET A 583      -1.790  16.423  18.333  1.00  6.55           S  
ATOM   4654  CE  MET A 583      -2.221  17.707  19.530  1.00  7.77           C  
ATOM   4655  N   LEU A 584      -5.928  17.951  14.560  1.00  4.61           N  
ATOM   4656  CA  LEU A 584      -7.081  18.642  13.990  1.00  4.99           C  
ATOM   4657  C   LEU A 584      -8.408  17.900  14.254  1.00  5.31           C  
ATOM   4658  O   LEU A 584      -9.451  18.452  13.903  1.00  6.05           O  
ATOM   4659  CB  LEU A 584      -6.858  18.848  12.474  1.00  5.22           C  
ATOM   4660  CG  LEU A 584      -5.580  19.631  12.090  1.00  5.12           C  
ATOM   4661  CD1 LEU A 584      -5.458  19.748  10.561  1.00  6.42           C  
ATOM   4662  CD2 LEU A 584      -5.483  21.011  12.765  1.00  5.46           C  
ATOM   4663  N   LYS A 585      -8.368  16.689  14.844  1.00  4.96           N  
ATOM   4664  CA  LYS A 585      -9.553  15.858  15.098  1.00  5.04           C  
ATOM   4665  C   LYS A 585      -9.556  15.152  16.465  1.00  4.80           C  
ATOM   4666  O   LYS A 585     -10.559  14.504  16.757  1.00  4.24           O  
ATOM   4667  CB  LYS A 585      -9.739  14.821  13.964  1.00  6.00           C  
ATOM   4668  CG  LYS A 585     -10.114  15.423  12.599  1.00  6.74           C  
ATOM   4669  CD  LYS A 585     -10.534  14.357  11.577  1.00  6.96           C  
ATOM   4670  CE  LYS A 585     -10.991  14.969  10.248  1.00 10.45           C  
ATOM   4671  NZ  LYS A 585     -11.352  13.927   9.274  1.00 12.26           N1+
ATOM   4672  N   PHE A 586      -8.489  15.264  17.283  1.00  4.24           N  
ATOM   4673  CA  PHE A 586      -8.340  14.554  18.569  1.00  4.09           C  
ATOM   4674  C   PHE A 586      -9.518  14.749  19.547  1.00  4.55           C  
ATOM   4675  O   PHE A 586      -9.889  13.798  20.233  1.00  5.19           O  
ATOM   4676  CB  PHE A 586      -6.996  14.942  19.238  1.00  4.11           C  
ATOM   4677  CG  PHE A 586      -6.931  16.320  19.884  1.00  3.82           C  
ATOM   4678  CD1 PHE A 586      -7.341  16.507  21.222  1.00  5.41           C  
ATOM   4679  CD2 PHE A 586      -6.657  17.455  19.096  1.00  3.26           C  
ATOM   4680  CE1 PHE A 586      -7.407  17.785  21.756  1.00  4.70           C  
ATOM   4681  CE2 PHE A 586      -6.702  18.724  19.654  1.00  4.04           C  
ATOM   4682  CZ  PHE A 586      -7.070  18.882  20.982  1.00  3.86           C  
ATOM   4683  N   HIS A 587     -10.076  15.972  19.566  1.00  5.15           N  
ATOM   4684  CA  HIS A 587     -11.160  16.430  20.432  1.00  5.62           C  
ATOM   4685  C   HIS A 587     -12.516  15.745  20.183  1.00  5.69           C  
ATOM   4686  O   HIS A 587     -13.350  15.735  21.087  1.00  6.21           O  
ATOM   4687  CB  HIS A 587     -11.279  17.963  20.310  1.00  5.55           C  
ATOM   4688  CG  HIS A 587     -11.691  18.476  18.949  1.00  5.95           C  
ATOM   4689  ND1 HIS A 587     -10.858  18.398  17.826  1.00  6.97           N  
ATOM   4690  CD2 HIS A 587     -12.879  19.074  18.580  1.00  8.28           C  
ATOM   4691  CE1 HIS A 587     -11.560  18.948  16.845  1.00  8.75           C  
ATOM   4692  NE2 HIS A 587     -12.759  19.377  17.237  1.00  9.62           N  
ATOM   4693  N   LYS A 588     -12.706  15.196  18.970  1.00  5.92           N  
ATOM   4694  CA  LYS A 588     -13.929  14.530  18.524  1.00  7.00           C  
ATOM   4695  C   LYS A 588     -14.184  13.174  19.205  1.00  6.22           C  
ATOM   4696  O   LYS A 588     -15.331  12.727  19.201  1.00  7.81           O  
ATOM   4697  CB  LYS A 588     -13.859  14.301  16.999  1.00  6.91           C  
ATOM   4698  CG  LYS A 588     -13.724  15.582  16.154  1.00  9.56           C  
ATOM   4699  CD  LYS A 588     -13.550  15.293  14.653  1.00 12.32           C  
ATOM   4700  CE  LYS A 588     -14.788  14.678  13.981  1.00 17.00           C  
ATOM   4701  NZ  LYS A 588     -14.533  14.386  12.561  1.00 19.46           N1+
ATOM   4702  N   TYR A 589     -13.121  12.530  19.716  1.00  5.83           N  
ATOM   4703  CA  TYR A 589     -13.155  11.139  20.161  1.00  4.98           C  
ATOM   4704  C   TYR A 589     -12.921  11.049  21.670  1.00  4.65           C  
ATOM   4705  O   TYR A 589     -12.002  11.698  22.171  1.00  4.60           O  
ATOM   4706  CB  TYR A 589     -12.070  10.327  19.421  1.00  5.27           C  
ATOM   4707  CG  TYR A 589     -11.978  10.579  17.926  1.00  5.39           C  
ATOM   4708  CD1 TYR A 589     -13.033  10.202  17.069  1.00  6.72           C  
ATOM   4709  CD2 TYR A 589     -10.841  11.224  17.395  1.00  5.32           C  
ATOM   4710  CE1 TYR A 589     -12.960  10.488  15.691  1.00  6.38           C  
ATOM   4711  CE2 TYR A 589     -10.767  11.504  16.020  1.00  6.89           C  
ATOM   4712  CZ  TYR A 589     -11.832  11.153  15.171  1.00  6.82           C  
ATOM   4713  OH  TYR A 589     -11.760  11.477  13.851  1.00  9.87           O  
ATOM   4714  N   THR A 590     -13.722  10.195  22.332  1.00  3.99           N  
ATOM   4715  CA  THR A 590     -13.610   9.762  23.733  1.00  4.25           C  
ATOM   4716  C   THR A 590     -13.407  10.934  24.731  1.00  4.31           C  
ATOM   4717  O   THR A 590     -14.266  11.816  24.764  1.00  4.04           O  
ATOM   4718  CB  THR A 590     -12.572   8.609  23.879  1.00  3.37           C  
ATOM   4719  OG1 THR A 590     -11.233   9.029  23.679  1.00  3.71           O  
ATOM   4720  CG2 THR A 590     -12.875   7.429  22.936  1.00  5.10           C  
ATOM   4721  N   ILE A 591     -12.322  10.934  25.523  1.00  3.76           N  
ATOM   4722  CA  ILE A 591     -11.967  11.979  26.490  1.00  4.28           C  
ATOM   4723  C   ILE A 591     -11.098  13.105  25.876  1.00  3.71           C  
ATOM   4724  O   ILE A 591     -10.655  13.989  26.609  1.00  4.32           O  
ATOM   4725  CB  ILE A 591     -11.216  11.333  27.696  1.00  4.33           C  
ATOM   4726  CG1 ILE A 591     -11.175  12.186  28.988  1.00  4.97           C  
ATOM   4727  CG2 ILE A 591      -9.795  10.831  27.367  1.00  4.77           C  
ATOM   4728  CD1 ILE A 591     -12.534  12.733  29.450  1.00  6.88           C  
ATOM   4729  N   GLY A 592     -10.872  13.068  24.551  1.00  3.77           N  
ATOM   4730  CA  GLY A 592      -9.995  13.964  23.794  1.00  3.79           C  
ATOM   4731  C   GLY A 592     -10.299  15.461  23.960  1.00  4.18           C  
ATOM   4732  O   GLY A 592      -9.381  16.271  23.850  1.00  3.91           O  
ATOM   4733  N   HIS A 593     -11.561  15.825  24.252  1.00  4.15           N  
ATOM   4734  CA  HIS A 593     -12.018  17.192  24.526  1.00  4.67           C  
ATOM   4735  C   HIS A 593     -11.333  17.870  25.733  1.00  4.71           C  
ATOM   4736  O   HIS A 593     -11.262  19.099  25.765  1.00  5.60           O  
ATOM   4737  CB  HIS A 593     -13.553  17.191  24.692  1.00  5.07           C  
ATOM   4738  CG  HIS A 593     -14.093  16.330  25.813  1.00  5.09           C  
ATOM   4739  ND1 HIS A 593     -14.172  16.772  27.139  1.00  4.71           N  
ATOM   4740  CD2 HIS A 593     -14.578  15.041  25.748  1.00  6.73           C  
ATOM   4741  CE1 HIS A 593     -14.686  15.751  27.811  1.00  5.54           C  
ATOM   4742  NE2 HIS A 593     -14.941  14.696  27.037  1.00  6.03           N  
ATOM   4743  N   ALA A 594     -10.832  17.065  26.686  1.00  4.15           N  
ATOM   4744  CA  ALA A 594     -10.107  17.512  27.874  1.00  4.16           C  
ATOM   4745  C   ALA A 594      -8.683  18.021  27.578  1.00  4.75           C  
ATOM   4746  O   ALA A 594      -8.172  18.828  28.355  1.00  5.74           O  
ATOM   4747  CB  ALA A 594     -10.059  16.350  28.877  1.00  4.68           C  
ATOM   4748  N   TRP A 595      -8.069  17.552  26.476  1.00  3.87           N  
ATOM   4749  CA  TRP A 595      -6.680  17.855  26.105  1.00  3.91           C  
ATOM   4750  C   TRP A 595      -6.519  19.196  25.371  1.00  4.30           C  
ATOM   4751  O   TRP A 595      -5.384  19.635  25.187  1.00  4.85           O  
ATOM   4752  CB  TRP A 595      -6.092  16.729  25.233  1.00  4.23           C  
ATOM   4753  CG  TRP A 595      -6.367  15.306  25.599  1.00  3.84           C  
ATOM   4754  CD1 TRP A 595      -6.649  14.817  26.828  1.00  3.76           C  
ATOM   4755  CD2 TRP A 595      -6.355  14.158  24.705  1.00  3.37           C  
ATOM   4756  NE1 TRP A 595      -6.908  13.468  26.735  1.00  4.34           N  
ATOM   4757  CE2 TRP A 595      -6.763  13.009  25.444  1.00  3.34           C  
ATOM   4758  CE3 TRP A 595      -6.073  13.977  23.331  1.00  4.49           C  
ATOM   4759  CZ2 TRP A 595      -6.945  11.757  24.837  1.00  3.70           C  
ATOM   4760  CZ3 TRP A 595      -6.249  12.726  22.709  1.00  4.89           C  
ATOM   4761  CH2 TRP A 595      -6.702  11.626  23.457  1.00  4.51           C  
ATOM   4762  N   THR A 596      -7.640  19.836  24.991  1.00  5.09           N  
ATOM   4763  CA  THR A 596      -7.705  21.179  24.402  1.00  5.19           C  
ATOM   4764  C   THR A 596      -7.173  22.293  25.339  1.00  5.71           C  
ATOM   4765  O   THR A 596      -6.871  23.386  24.864  1.00  6.20           O  
ATOM   4766  CB  THR A 596      -9.163  21.537  24.001  1.00  5.79           C  
ATOM   4767  OG1 THR A 596     -10.011  21.703  25.125  1.00  5.92           O  
ATOM   4768  CG2 THR A 596      -9.805  20.521  23.040  1.00  5.24           C  
ATOM   4769  N   THR A 597      -7.023  21.975  26.634  1.00  6.64           N  
ATOM   4770  CA  THR A 597      -6.375  22.788  27.657  1.00  6.91           C  
ATOM   4771  C   THR A 597      -4.838  22.894  27.478  1.00  7.06           C  
ATOM   4772  O   THR A 597      -4.276  23.913  27.880  1.00  8.52           O  
ATOM   4773  CB  THR A 597      -6.674  22.197  29.059  1.00  7.22           C  
ATOM   4774  OG1 THR A 597      -6.100  20.915  29.252  1.00  8.24           O  
ATOM   4775  CG2 THR A 597      -8.178  22.105  29.367  1.00 10.00           C  
ATOM   4776  N   ASP A 598      -4.203  21.882  26.854  1.00  5.91           N  
ATOM   4777  CA  ASP A 598      -2.778  21.866  26.499  1.00  5.84           C  
ATOM   4778  C   ASP A 598      -2.505  22.188  25.024  1.00  5.64           C  
ATOM   4779  O   ASP A 598      -1.417  22.681  24.729  1.00  5.24           O  
ATOM   4780  CB  ASP A 598      -2.063  20.536  26.837  1.00  5.90           C  
ATOM   4781  CG  ASP A 598      -1.759  20.321  28.319  1.00  6.01           C  
ATOM   4782  OD1 ASP A 598      -2.528  20.786  29.187  1.00  7.35           O  
ATOM   4783  OD2 ASP A 598      -0.721  19.674  28.564  1.00  5.83           O1-
ATOM   4784  N   TYR A 599      -3.438  21.868  24.118  1.00  5.24           N  
ATOM   4785  CA  TYR A 599      -3.190  21.935  22.675  1.00  5.12           C  
ATOM   4786  C   TYR A 599      -3.885  23.124  21.998  1.00  5.15           C  
ATOM   4787  O   TYR A 599      -3.381  23.609  20.985  1.00  5.44           O  
ATOM   4788  CB  TYR A 599      -3.649  20.604  22.038  1.00  4.71           C  
ATOM   4789  CG  TYR A 599      -2.968  19.337  22.542  1.00  4.24           C  
ATOM   4790  CD1 TYR A 599      -1.576  19.307  22.786  1.00  4.55           C  
ATOM   4791  CD2 TYR A 599      -3.724  18.159  22.724  1.00  4.14           C  
ATOM   4792  CE1 TYR A 599      -0.954  18.112  23.191  1.00  5.10           C  
ATOM   4793  CE2 TYR A 599      -3.097  16.958  23.108  1.00  4.77           C  
ATOM   4794  CZ  TYR A 599      -1.707  16.932  23.327  1.00  4.86           C  
ATOM   4795  OH  TYR A 599      -1.088  15.761  23.649  1.00  5.42           O  
ATOM   4796  N   GLY A 600      -5.035  23.553  22.538  1.00  4.99           N  
ATOM   4797  CA  GLY A 600      -6.024  24.344  21.809  1.00  5.54           C  
ATOM   4798  C   GLY A 600      -6.936  23.385  21.022  1.00  6.21           C  
ATOM   4799  O   GLY A 600      -6.722  22.174  21.009  1.00  6.44           O  
ATOM   4800  N   CYS A 601      -7.969  23.932  20.369  1.00  6.73           N  
ATOM   4801  CA  CYS A 601      -8.976  23.172  19.630  1.00  7.24           C  
ATOM   4802  C   CYS A 601      -9.121  23.777  18.230  1.00  6.86           C  
ATOM   4803  O   CYS A 601      -9.333  24.982  18.126  1.00  6.97           O  
ATOM   4804  CB  CYS A 601     -10.314  23.177  20.397  1.00  7.58           C  
ATOM   4805  SG  CYS A 601     -11.576  22.163  19.582  1.00  9.58           S  
ATOM   4806  N   SER A 602      -9.054  22.935  17.184  1.00  6.78           N  
ATOM   4807  CA  SER A 602      -9.157  23.323  15.770  1.00  7.26           C  
ATOM   4808  C   SER A 602     -10.475  24.019  15.357  1.00  8.25           C  
ATOM   4809  O   SER A 602     -10.498  24.652  14.302  1.00  8.64           O  
ATOM   4810  CB  SER A 602      -8.852  22.091  14.899  1.00  6.98           C  
ATOM   4811  OG  SER A 602      -9.895  21.141  14.969  1.00  7.07           O  
ATOM   4812  N   ASP A 603     -11.517  23.936  16.205  1.00  9.48           N  
ATOM   4813  CA  ASP A 603     -12.779  24.684  16.105  1.00 10.70           C  
ATOM   4814  C   ASP A 603     -12.620  26.205  16.335  1.00 10.58           C  
ATOM   4815  O   ASP A 603     -13.524  26.952  15.966  1.00 11.94           O  
ATOM   4816  CB  ASP A 603     -13.890  24.126  17.033  1.00 11.27           C  
ATOM   4817  CG  ASP A 603     -14.138  22.611  16.960  1.00 14.53           C  
ATOM   4818  OD1 ASP A 603     -13.756  21.985  15.947  1.00 17.79           O  
ATOM   4819  OD2 ASP A 603     -14.780  22.108  17.908  1.00 20.07           O1-
ATOM   4820  N   SER A 604     -11.481  26.639  16.905  1.00  9.77           N  
ATOM   4821  CA  SER A 604     -11.038  28.031  16.980  1.00  9.75           C  
ATOM   4822  C   SER A 604      -9.971  28.268  15.899  1.00 10.99           C  
ATOM   4823  O   SER A 604      -9.097  27.417  15.717  1.00 10.61           O  
ATOM   4824  CB  SER A 604     -10.492  28.300  18.400  1.00  9.71           C  
ATOM   4825  OG  SER A 604      -9.909  29.584  18.527  1.00 10.83           O  
ATOM   4826  N   LYS A 605     -10.055  29.421  15.209  1.00 11.97           N  
ATOM   4827  CA  LYS A 605      -9.134  29.797  14.132  1.00 13.85           C  
ATOM   4828  C   LYS A 605      -7.701  30.048  14.625  1.00 12.77           C  
ATOM   4829  O   LYS A 605      -6.770  29.559  13.989  1.00 13.22           O  
ATOM   4830  CB  LYS A 605      -9.689  30.994  13.330  1.00 14.99           C  
ATOM   4831  CG  LYS A 605      -8.849  31.325  12.079  1.00 16.95           C  
ATOM   4832  CD  LYS A 605      -9.417  32.480  11.241  1.00 18.09           C  
ATOM   4833  CE  LYS A 605      -8.700  32.654   9.891  1.00 20.97           C  
ATOM   4834  NZ  LYS A 605      -7.252  32.886  10.052  1.00 24.26           N1+
ATOM   4835  N   GLN A 606      -7.555  30.765  15.754  1.00 12.36           N  
ATOM   4836  CA  GLN A 606      -6.276  31.039  16.419  1.00 11.88           C  
ATOM   4837  C   GLN A 606      -5.512  29.751  16.774  1.00 10.53           C  
ATOM   4838  O   GLN A 606      -4.307  29.668  16.538  1.00 10.79           O  
ATOM   4839  CB  GLN A 606      -6.552  31.890  17.681  1.00 12.39           C  
ATOM   4840  CG  GLN A 606      -5.297  32.268  18.504  1.00 12.80           C  
ATOM   4841  CD  GLN A 606      -5.630  32.896  19.859  1.00 13.63           C  
ATOM   4842  OE1 GLN A 606      -6.597  32.513  20.514  1.00 15.56           O  
ATOM   4843  NE2 GLN A 606      -4.796  33.834  20.311  1.00 18.39           N  
ATOM   4844  N   HIS A 607      -6.255  28.780  17.325  1.00  9.10           N  
ATOM   4845  CA  HIS A 607      -5.744  27.497  17.785  1.00  8.43           C  
ATOM   4846  C   HIS A 607      -5.392  26.553  16.629  1.00  7.90           C  
ATOM   4847  O   HIS A 607      -4.397  25.841  16.737  1.00  7.47           O  
ATOM   4848  CB  HIS A 607      -6.769  26.841  18.717  1.00  7.92           C  
ATOM   4849  CG  HIS A 607      -7.160  27.587  19.972  1.00  8.54           C  
ATOM   4850  ND1 HIS A 607      -7.956  26.991  20.956  1.00  8.53           N  
ATOM   4851  CD2 HIS A 607      -6.873  28.879  20.369  1.00  9.75           C  
ATOM   4852  CE1 HIS A 607      -8.105  27.918  21.892  1.00  9.90           C  
ATOM   4853  NE2 HIS A 607      -7.485  29.060  21.595  1.00  9.87           N  
ATOM   4854  N   PHE A 608      -6.178  26.595  15.537  1.00  7.63           N  
ATOM   4855  CA  PHE A 608      -5.910  25.877  14.290  1.00  7.25           C  
ATOM   4856  C   PHE A 608      -4.540  26.211  13.668  1.00  7.43           C  
ATOM   4857  O   PHE A 608      -3.840  25.290  13.251  1.00  6.48           O  
ATOM   4858  CB  PHE A 608      -7.093  26.040  13.304  1.00  7.29           C  
ATOM   4859  CG  PHE A 608      -6.807  25.612  11.875  1.00  7.58           C  
ATOM   4860  CD1 PHE A 608      -6.780  24.241  11.544  1.00  7.65           C  
ATOM   4861  CD2 PHE A 608      -6.349  26.554  10.929  1.00  8.30           C  
ATOM   4862  CE1 PHE A 608      -6.346  23.840  10.288  1.00  9.03           C  
ATOM   4863  CE2 PHE A 608      -5.911  26.131   9.683  1.00  7.82           C  
ATOM   4864  CZ  PHE A 608      -5.912  24.779   9.363  1.00  7.95           C  
ATOM   4865  N   GLU A 609      -4.177  27.508  13.660  1.00  7.56           N  
ATOM   4866  CA  GLU A 609      -2.892  28.008  13.161  1.00  8.79           C  
ATOM   4867  C   GLU A 609      -1.677  27.574  14.008  1.00  8.51           C  
ATOM   4868  O   GLU A 609      -0.571  27.562  13.471  1.00  9.78           O  
ATOM   4869  CB  GLU A 609      -2.937  29.546  13.014  1.00  9.41           C  
ATOM   4870  CG  GLU A 609      -3.995  30.099  12.030  1.00 12.80           C  
ATOM   4871  CD  GLU A 609      -3.840  29.675  10.567  1.00 15.72           C  
ATOM   4872  OE1 GLU A 609      -2.714  29.301  10.174  1.00 19.90           O  
ATOM   4873  OE2 GLU A 609      -4.866  29.763   9.855  1.00 19.86           O1-
ATOM   4874  N   TRP A 610      -1.890  27.192  15.283  1.00  7.93           N  
ATOM   4875  CA  TRP A 610      -0.872  26.535  16.109  1.00  8.00           C  
ATOM   4876  C   TRP A 610      -0.742  25.056  15.717  1.00  6.78           C  
ATOM   4877  O   TRP A 610       0.358  24.615  15.392  1.00  5.89           O  
ATOM   4878  CB  TRP A 610      -1.205  26.628  17.616  1.00  8.96           C  
ATOM   4879  CG  TRP A 610      -1.554  27.956  18.213  1.00  9.58           C  
ATOM   4880  CD1 TRP A 610      -1.114  29.171  17.812  1.00 10.80           C  
ATOM   4881  CD2 TRP A 610      -2.368  28.195  19.399  1.00  8.66           C  
ATOM   4882  NE1 TRP A 610      -1.626  30.144  18.647  1.00 11.41           N  
ATOM   4883  CE2 TRP A 610      -2.405  29.600  19.648  1.00 10.22           C  
ATOM   4884  CE3 TRP A 610      -3.087  27.363  20.289  1.00  8.93           C  
ATOM   4885  CZ2 TRP A 610      -3.116  30.151  20.728  1.00 10.05           C  
ATOM   4886  CZ3 TRP A 610      -3.817  27.906  21.364  1.00  9.45           C  
ATOM   4887  CH2 TRP A 610      -3.825  29.296  21.590  1.00  9.58           C  
ATOM   4888  N   LEU A 611      -1.878  24.334  15.774  1.00  5.72           N  
ATOM   4889  CA  LEU A 611      -2.002  22.886  15.602  1.00  5.64           C  
ATOM   4890  C   LEU A 611      -1.463  22.379  14.257  1.00  5.58           C  
ATOM   4891  O   LEU A 611      -0.670  21.441  14.254  1.00  6.46           O  
ATOM   4892  CB  LEU A 611      -3.479  22.466  15.786  1.00  5.89           C  
ATOM   4893  CG  LEU A 611      -4.034  22.605  17.223  1.00  6.51           C  
ATOM   4894  CD1 LEU A 611      -5.577  22.617  17.243  1.00  6.81           C  
ATOM   4895  CD2 LEU A 611      -3.449  21.539  18.166  1.00  7.46           C  
ATOM   4896  N   VAL A 612      -1.875  23.030  13.154  1.00  5.79           N  
ATOM   4897  CA  VAL A 612      -1.531  22.670  11.775  1.00  6.51           C  
ATOM   4898  C   VAL A 612      -0.018  22.739  11.445  1.00  6.69           C  
ATOM   4899  O   VAL A 612       0.408  22.075  10.502  1.00  6.95           O  
ATOM   4900  CB  VAL A 612      -2.338  23.552  10.772  1.00  6.81           C  
ATOM   4901  CG1 VAL A 612      -1.839  25.009  10.658  1.00  7.99           C  
ATOM   4902  CG2 VAL A 612      -2.455  22.924   9.370  1.00  7.53           C  
ATOM   4903  N   LYS A 613       0.766  23.502  12.230  1.00  6.60           N  
ATOM   4904  CA  LYS A 613       2.213  23.663  12.058  1.00  7.21           C  
ATOM   4905  C   LYS A 613       3.062  22.511  12.627  1.00  6.33           C  
ATOM   4906  O   LYS A 613       4.209  22.382  12.198  1.00  6.72           O  
ATOM   4907  CB  LYS A 613       2.662  24.999  12.684  1.00  7.14           C  
ATOM   4908  CG  LYS A 613       2.169  26.235  11.918  1.00  9.52           C  
ATOM   4909  CD  LYS A 613       2.665  27.541  12.556  1.00 11.15           C  
ATOM   4910  CE  LYS A 613       2.228  28.785  11.773  1.00 16.51           C  
ATOM   4911  NZ  LYS A 613       2.733  30.016  12.404  1.00 21.66           N1+
ATOM   4912  N   TYR A 614       2.523  21.713  13.568  1.00  5.48           N  
ATOM   4913  CA  TYR A 614       3.277  20.650  14.245  1.00  4.63           C  
ATOM   4914  C   TYR A 614       2.594  19.275  14.215  1.00  4.96           C  
ATOM   4915  O   TYR A 614       3.269  18.304  14.559  1.00  4.87           O  
ATOM   4916  CB  TYR A 614       3.632  21.088  15.685  1.00  4.46           C  
ATOM   4917  CG  TYR A 614       2.493  21.177  16.695  1.00  4.56           C  
ATOM   4918  CD1 TYR A 614       2.003  20.015  17.332  1.00  4.57           C  
ATOM   4919  CD2 TYR A 614       1.955  22.433  17.040  1.00  5.91           C  
ATOM   4920  CE1 TYR A 614       0.977  20.109  18.291  1.00  4.29           C  
ATOM   4921  CE2 TYR A 614       0.930  22.528  18.003  1.00  5.04           C  
ATOM   4922  CZ  TYR A 614       0.437  21.365  18.625  1.00  4.92           C  
ATOM   4923  OH  TYR A 614      -0.553  21.452  19.558  1.00  5.71           O  
ATOM   4924  N   SER A 615       1.302  19.201  13.834  1.00  4.46           N  
ATOM   4925  CA  SER A 615       0.491  17.978  13.812  1.00  4.20           C  
ATOM   4926  C   SER A 615       1.146  16.867  12.962  1.00  4.01           C  
ATOM   4927  O   SER A 615       1.261  17.079  11.754  1.00  4.24           O  
ATOM   4928  CB  SER A 615      -0.902  18.315  13.243  1.00  4.35           C  
ATOM   4929  OG  SER A 615      -1.759  17.194  13.343  1.00  4.41           O  
ATOM   4930  N   PRO A 616       1.580  15.740  13.581  1.00  3.64           N  
ATOM   4931  CA  PRO A 616       2.293  14.660  12.874  1.00  3.94           C  
ATOM   4932  C   PRO A 616       1.688  14.158  11.550  1.00  3.50           C  
ATOM   4933  O   PRO A 616       2.440  13.997  10.593  1.00  4.39           O  
ATOM   4934  CB  PRO A 616       2.412  13.545  13.916  1.00  4.20           C  
ATOM   4935  CG  PRO A 616       2.488  14.287  15.237  1.00  3.55           C  
ATOM   4936  CD  PRO A 616       1.558  15.477  15.025  1.00  3.69           C
[truncated: 62,661 more chars]
