# Supplementary material for: Nonpeptidic Oxazole-Based Prolyl Oligopeptidase Ligands with Disease-Modifying Effects on α-Synuclein Mouse Models of Parkinson’s Disease
Source: J Med Chem. 2023 May 29;66(11):7475–96. doi: 10.1021/acs.jmedchem.3c00235 (PMC10258805; doi:10.1021/acs.jmedchem.3c00235)
Supplement: Supplementary file 6 — jm3c00235_si_006.csv [file jm3c00235_si_006.csv]

Compound	SMILE	IC50 (nM)	IC50 90% CI (nM)	aSyn dimerization at 10 uM (%)	aSyn dimerization SEM (%)	Autophagy at 10 uM (%)	Autophagy SEM (%)	ROS at 10 uM (%)	ROS SEM (%)
KYP-2047	O=C(N1[C@H](C#N)CCC1)[C@H](CCC2)N2C(CCCC3=CC=CC=C3)=O	<1	-	87	1	89	3	88	3
2	C[C@@H](C(N1[C@H](C#N)CCC1)=O)NC(CCCC2=CC=CC=C2)=O	3.3	2.0-5.3	105	14	86	6	92	7
HUP-55	N#C[C@@H]1CCCN1c(c2C)oc(n2)CCCc3ccccc3	5.0	3.2-7.6	85	2	87	3	85	3
3	N#C[C@H]1CCCN1c(c2C)oc(n2)CCCc3ccccc3	1660	620-4500	94	8	85	4	88	4
4	N#C[C@@H]1CCCCN1c(c2C)oc(n2)CCCc3ccccc3	n.a.	-	86	19	97	2	n.d.	-
5	N#CCN(C(=O)C(F)(F)F)c(c1C)oc(n1)CCCc2ccccc2	108000	33000-433000	112	6	77	17	n.d.	-
6	N#CCN(C)c(o1)c(C)nc1CCCc2ccccc2	12400	7600-20000	109	6	96	3	94	7
7	N#C[C@@H]1CCCN1c(c2C(C)C)oc(n2)CCCc3ccccc3	156	100-240	82	13	82	8	81	5
8	N#C[C@@H]1CCCN1c(c2CC(C)C)oc(n2)CCCc3ccccc3	4580	2900-7300	80	6	81	11	83	7
9	N#C[C@@H]1CCCN1c(c2C(C)(C)C)oc(n2)CCCc3ccccc3	415000	99000-1700000	92	6	103	3	86	10
10	N#C[C@@H]1CCCN1c(o2)c(-c3ccccc3)nc2CCCc4ccccc4	17400	11000-29000	97	10	104	6	77	8
11	N#C[C@@H]1CCCN1c(c2CCSC)oc(n2)CCCc3ccccc3	445	330-590	90	8	92	5	101	8
12	N#C[C@@H]1CCCN1c(c2C(=O)C(F)(F)F)oc(n2)CCCc3ccccc3	209000	150000-310000	104	5	98	2	81	10
13	N#C[C@@H]1CCCN1c(c2C)oc(n2)-c3ccccc3	7940	4800-13000	80	9	92	1	86	73
14	N#C[C@@H]1CCCN1c(c2C)oc(n2)Cc3ccccc3	288	210-390	99	8	97	6	84	4
15	N#C[C@@H]1CCCN1c(c2C)oc(n2)CCc3ccccc3	692	470-1000	75	4	88	4	89	1
16	N#C[C@@H]1CCCN1c(o2)c(C)nc2CCCCc3ccccc3	n.d.	-	108	2	89	6	n.d.	-
17	N#C[C@@H]1CCCN1c(c2C)oc(n2)CCOc3ccccc3	1160	570-2400	120	8	94	6	70	8
18	N#C[C@@H]1CCCN1c(c2C)oc(n2)CCCc3ccc(cc3)OC	65	24-180	100	5	98	1	86	6
19	N#C[C@@H]1CCCN1c(c2C)oc(n2)CCCc3cc(OC)c(cc3)OC	115	80-170	98	17	93	2	70	9
20	N#C[C@@H]1CCCN1c(c2C)oc(n2)CCc3cc(OC)cc(c3)OC	1293	830-2000	100	9	89	6	76	8
21	N#C[C@@H]1CCCN1c(c2C)oc(n2)CCCc3cccs3	18	12-27	101	8	72	3	91	6
22	N#C[C@@H]1CCCN1c(c2C)oc(n2)CCc3c[nH]c(c34)cccc4	890	520-1500	72	2	97	3	82	11
23	N#C[C@@H]1CCCN1c(c2C)oc(n2)CCc3cn(C(=O)C(F)(F)F)c(c34)cccc4	120	57-250	87	11	94	3	84	7
24	N#C[C@@H]1CCCN1c(c2C)oc(n2)CCC(=O)N3CCCCCC3	654	500-860	117	9	84	5	90	5
25	c1ccccc1CCC(=O)c2nc(C)c(o2)N3CCCC3	90000	35000-230000	110	6	95	10	105	8
26	N#Cc1c(N)oc(n1)CCCc2ccccc2	n.a.	-	73	15	96	4	n.d.	-
27	C1CCCN1c(c2C#N)oc(n2)CCCc3ccccc3	75400	38000-150000	88	6	96	5	n.d.	-
28	N#C[C@@H]1CCCN1c(c2C#N)oc(n2)CCCc3ccccc3	76600	23000-250000	109	5	97	5	93	11
29	c1ccccc1CCCc2ncc(o2)-c3ccccc3	91600	21000-400000	90	6	90	4	93	11
30	c1ccccc1CCCc2ncc(o2)-c3cccs3	37300	17000-81000	86	8	98	10	96	9
31	C1CCCN1C(=O)c2c(C)oc(n2)CCCc3ccccc3	138000	97000-200000	117	11	97	4	n.d.	-
32	NC(=O)[C@@H]1CCCN1C(=O)c2c(C)oc(n2)CCCc3ccccc3	n.a.	-	n.d	-	98	3	n.d.	-
33	N#C[C@@H]1CCCN1C(=O)c2c(C)oc(n2)CCCc3ccccc3	12910	8600-13000	109	6	97	5	98	6
